# Supplementary material for: Quantitative global studies of reactomes and metabolomes using a vectorial representation of reactions and chemical compounds
Source: BMC Syst Biol. 2010 Apr 20;4:46. doi: 10.1186/1752-0509-4-46 (PMC2883543; doi:10.1186/1752-0509-4-46)
Supplement: Additional file 2 — UPGMA tree of reaction vectors, in newick format. This file can be viewed with most phylogenetic tree viewers, including the on-line tool iTol (http://itol.embl.de). [file 1752-0509-4-46-S2.NW]

(
(
(
(
(
(
(
(
(
(
(
(
(
(
(
6.2.1.5_4:0.000000,
6.2.1.3_2:0.000000)
:0.000000,
6.2.1.1_12:0.000000)
:0.000000,
2.8.3.8_0:0.000000)
:0.000000,
2.8.3.10_0:0.000000)
:1.118034,
1.2.1.10_3:1.118034)
:0.527416,
2.3.1.9_1:1.645450)
:1.658360,
2.3.1.8_2:3.303810)
:1.487257,
2.3.1.9_3:4.791067)
:7.819034,
(
(
3.5.4.9_2:0.000000,
3.5.1.10_1:0.000000)
:1.581139,
6.3.2.17_2:1.581139)
:11.028962)
:3.151725,
(
(
(
(
3.2.1.22_8:5.634714,
3.2.1.22_7:5.634714)
:2.812930,
3.2.1.31_2:8.447643)
:2.233549,
(
(
6.1.1.7_2:5.830952,
6.1.1.19_0:5.830952)
:1.268330,
2.5.1.7_2:7.099281)
:3.581911)
:1.326752,
3.2.1.22_9:12.007944)
:3.753881)
:3.173269,
(
(
(
(
(
2.3.1.41_1:1.000000,
2.3.1.16_2:1.000000)
:3.300770,
6.2.1.3_0:4.300770)
:1.394837,
2.3.1.16_1:5.695607)
:2.665928,
2.3.2.2_1:8.361535)
:3.565700,
(
2.3.1.41_4:4.242640,
2.3.1.41_0:4.242640)
:7.684594)
:7.007860)
:3.467339,
(
(
(
(
3.5.4.16_4:3.807887,
2.7.4.3_4:3.807887)
:7.155628,
(
3.1.1.5_1:1.322876,
3.1.1.32_1:1.322876)
:9.640639)
:2.106603,
(
(
(
(
(
(
(
(
(
(
(
6.1.1.5_0:0.000000,
6.1.1.4_0:0.000000)
:2.121320,
6.1.1.9_0:2.121320)
:1.708708,
6.3.2.1_1:3.830028)
:0.456187,
2.3.1.47_0:4.286215)
:0.812157,
(
(
(
(
(
6.1.1.20_0:1.500000,
6.1.1.1_0:1.500000)
:1.106887,
(
6.2.1.30_1:1.500000,
6.2.1.30_0:1.500000)
:1.106887)
:0.410812,
6.2.1.26_0:3.017699)
:0.608130,
6.1.1.2_0:3.625829)
:0.301008,
(
(
4.2.1.20_3:1.802776,
4.2.1.20_1:1.802776)
:1.133982,
2.5.1.15_0:2.936758)
:0.990079)
:1.171535)
:1.047319,
6.3.2.5_1:6.145691)
:0.306951,
(
(
(
(
6.3.2.3_1:2.000000,
6.3.2.13_0:2.000000)
:0.785066,
(
(
6.3.1.8_0:0.000000,
3.5.1.78_0:0.000000)
:1.936492,
4.4.1.5_3:1.936492)
:0.848574)
:2.564186,
(
6.3.1.8_1:0.000000,
3.5.1.78_1:0.000000)
:5.349251)
:0.781448,
(
2.8.1.6_1:3.774917,
1.2.4.2_3:3.774917)
:2.355783)
:0.321943)
:1.208283,
2.1.2.1_3:7.660925)
:0.524945,
(
(
(
(
(
(
(
(
(
2.4.2.3_3:0.000000,
2.4.2.1_9:0.000000)
:1.000000,
2.4.2.1_7:1.000000)
:0.751039,
2.4.2.1_11:1.751039)
:1.179090,
(
(
(
(
(
2.4.1.7_1:0.000000,
2.4.1.15_1:0.000000)
:0.000000,
3.2.1.93_1:0.000000)
:0.000000,
3.2.1.22_5:0.000000)
:1.000000,
2.7.7.22_0:1.000000)
:0.224745,
3.2.1.22_3:1.224745)
:1.705384)
:0.836686,
(
(
2.7.7.9_0:0.000000,
2.7.7.27_1:0.000000)
:1.581139,
2.4.1.7_3:1.581139)
:2.185676)
:0.436276,
(
(
(
5.1.3.14_4:0.000000,
2.4.1.227_1:0.000000)
:2.397916,
4.1.3.3_1:2.397916)
:1.137261,
3.2.2.9_3:3.535177)
:0.667914)
:1.370167,
(
(
(
(
(
(
4.1.2.4_3:1.000000,
4.1.2.14_0:1.000000)
:0.730544,
4.1.2.13_1:1.730544)
:0.119570,
(
(
(
4.1.2.19_1:0.000000,
4.1.2.13_3:0.000000)
:1.000000,
4.2.1.20_5:1.000000)
:0.502333,
(
(
(
4.1.2.40_1:0.000000,
4.1.2.13_7:0.000000)
:0.707107,
(
(
4.1.2.40_3:0.000000,
4.1.2.19_7:0.000000)
:0.000000,
4.1.2.13_9:0.000000)
:0.707107)
:0.175736,
4.1.2.17_0:0.882843)
:0.619490)
:0.347782)
:0.694579,
2.7.8.20_1:2.544693)
:0.467848,
(
(
(
(
(
2.4.2.18_3:0.707107,
2.4.2.11_1:0.707107)
:0.337721,
(
(
(
(
(
2.4.2.21_1:0.000000,
2.4.2.10_3:0.000000)
:0.000000,
2.4.2.7_7:0.000000)
:0.000000,
2.4.2.8_3:0.000000)
:0.000000,
2.4.2.9_3:0.000000)
:0.707107,
2.4.2.17_1:0.707107)
:0.337721)
:0.755095,
2.4.2.19_1:1.799923)
:0.450737,
(
6.3.4.13_1:1.658312,
3.5.1.25_3:1.658312)
:0.592347)
:0.182813,
4.2.1.70_3:2.433473)
:0.579069)
:0.934614,
(
2.7.8.8_1:0.000000,
2.7.8.5_1:0.000000)
:3.947155)
:1.626103)
:0.451642,
(
(
(
(
(
(
2.7.7.41_0:1.000000,
2.7.7.38_1:1.000000)
:0.309017,
(
2.7.7.23_1:0.000000,
2.7.7.10_1:0.000000)
:1.309017)
:1.690555,
2.7.7.24_1:2.999572)
:0.503911,
5.1.3.14_2:3.503483)
:0.507218,
(
(
(
(
(
6.2.1.1_11:0.866025,
2.7.4.3_3:0.866025)
:0.138501,
(
(
(
(
2.7.7.2_1:0.000000,
2.7.7.1_1:0.000000)
:0.000000,
2.7.7.3_3:0.000000)
:0.000000,
2.7.7.27_3:0.000000)
:0.500000,
2.7.7.1_3:0.500000)
:0.504527)
:0.822978,
2.7.7.22_1:1.827505)
:0.149562,
(
6.3.4.4_1:1.732051,
2.4.2.17_3:1.732051)
:0.245015)
:0.356932,
(
6.3.2.6_3:1.936492,
4.3.2.2_4:1.936492)
:0.397507)
:1.676703)
:0.594935,
(
2.5.1.6_0:2.738613,
2.5.1.17_0:2.738613)
:1.867024)
:1.419264)
:1.209133,
(
(
2.7.7.62_0:4.795832,
2.5.1.17_1:4.795832)
:0.921875,
2.4.1.227_2:5.717707)
:1.516327)
:0.951837)
:1.542953,
2.7.4.3_5:9.728824)
:0.350478,
(
(
(
(
(
(
(
(
(
(
(
2.4.2.8_0:1.118034,
2.4.2.7_0:1.118034)
:0.649379,
2.4.2.7_2:1.767413)
:0.288737,
2.4.2.7_4:2.056150)
:1.372025,
(
(
2.4.2.1_4:1.118034,
2.4.2.1_0:1.118034)
:0.649379,
2.4.2.1_2:1.767413)
:1.660761)
:0.543495,
(
(
2.4.2.9_0:1.581139,
2.4.2.10_0:1.581139)
:1.692015,
2.4.2.3_0:3.273154)
:0.698515)
:1.609322,
(
(
3.2.2.9_0:0.000000,
3.2.2.4_0:0.000000)
:0.000000,
3.2.2.16_0:0.000000)
:5.580991)
:1.675586,
(
6.2.1.1_6:4.769696,
2.4.2.18_0:4.769696)
:2.486881)
:0.432980,
(
(
(
(
(
(
6.1.1.21_0:1.414214,
3.4.13.3_1:1.414214)
:1.026696,
2.5.1.3_0:2.440910)
:0.901824,
2.5.1.15_2:3.342733)
:0.396371,
6.3.2.10_0:3.739105)
:1.186003,
3.2.2.9_1:4.925108)
:1.659410,
(
(
(
(
(
(
(
(
(
(
(
(
(
(
(
(
(
(
(
(
(
(
4.4.1.5_0:0.000000,
3.1.2.6_0:0.000000)
:1.322876,
2.3.1.39_0:1.322876)
:0.206592,
(
(
2.2.1.6_2:0.000000,
1.2.4.1_1:0.000000)
:1.000000,
4.1.2.5_2:1.000000)
:0.529468)
:0.361559,
(
(
(
(
(
(
1.3.1.9_0:0.000000,
1.3.1.26_0:0.000000)
:0.000000,
1.3.99.1_0:0.000000)
:0.707107,
1.3.3.1_0:0.707107)
:0.699628,
(
(
(
(
(
(
(
(
(
(
(
(
(
6.2.1.1_2:0.000000,
1.2.1.10_0:0.000000)
:0.000000,
2.3.1.1_0:0.000000)
:0.000000,
2.3.1.12_0:0.000000)
:0.000000,
2.3.1.16_4:0.000000)
:0.000000,
2.3.1.29_0:0.000000)
:0.000000,
2.3.1.30_0:0.000000)
:0.000000,
2.3.1.54_2:0.000000)
:0.000000,
2.3.1.57_0:0.000000)
:0.000000,
2.3.1.8_0:0.000000)
:0.000000,
2.3.1.9_0:0.000000)
:0.000000,
2.3.3.1_1:0.000000)
:0.000000,
2.3.3.13_1:0.000000)
:0.000000,
2.3.3.9_1:0.000000)
:1.406735)
:0.005817,
(
3.5.1.25_0:0.000000,
3.5.1.14_0:0.000000)
:1.412552)
:0.033958,
(
(
6.2.1.1_0:0.000000,
3.6.1.7_1:0.000000)
:1.000000,
2.3.1.30_2:1.000000)
:0.446510)
:0.444518)
:0.199072,
(
2.3.1.54_0:1.870829,
2.3.1.16_3:1.870829)
:0.219270)
:0.121768,
(
2.5.1.47_4:1.658312,
2.5.1.47_2:1.658312)
:0.553555)
:0.054328,
(
(
(
(
(
6.2.1.1_8:0.000000,
2.3.1.16_6:0.000000)
:0.000000,
2.3.3.5_1:0.000000)
:1.414214,
6.2.1.1_4:1.414214)
:0.280215,
2.1.1.37_2:1.694428)
:0.264644,
(
6.2.1.20_2:0.000000,
2.3.1.40_0:0.000000)
:1.959072)
:0.307124)
:0.265343,
(
(
(
(
(
(
(
2.5.1.7_0:0.000000,
2.5.1.19_0:0.000000)
:0.000000,
3.3.2.1_0:0.000000)
:1.000000,
4.1.1.31_1:1.000000)
:0.405768,
(
(
(
(
4.2.1.33_0:0.000000,
4.2.1.3_0:0.000000)
:0.000000,
4.2.1.17_0:0.000000)
:0.707107,
(
4.2.1.2_0:0.000000,
4.2.1.17_3:0.000000)
:0.707107)
:0.161091,
(
(
(
4.2.1.33_2:0.000000,
4.2.1.3_2:0.000000)
:0.000000,
4.2.1.10_2:0.000000)
:0.707107,
4.2.1.79_0:0.707107)
:0.161091)
:0.537570)
:0.360159,
(
4.2.1.10_0:1.118034,
1.3.1.28_0:1.118034)
:0.647893)
:0.059437,
(
(
2.2.1.1_3:1.000000,
2.2.1.1_0:1.000000)
:0.490594,
4.1.2.25_0:1.490594)
:0.334770)
:0.111378,
(
(
(
1.3.1.12_0:1.000000,
1.1.1.42_4:1.000000)
:0.315946,
(
4.2.1.51_0:0.707107,
4.1.3.1_0:0.707107)
:0.608840)
:0.274628,
(
(
(
1.1.1.83_1:0.000000,
1.1.1.38_1:0.000000)
:1.000000,
1.1.1.44_0:1.000000)
:0.118034,
4.1.3.16_3:1.118034)
:0.472540)
:0.346168)
:0.594797)
:0.180084,
(
(
(
4.4.1.8_2:1.732051,
3.4.11.2_1:1.732051)
:0.278114,
(
(
3.5.1.28_0:1.000000,
3.4.13.3_2:1.000000)
:0.497676,
6.1.1.7_0:1.497676)
:0.512489)
:0.151316,
(
(
(
4.1.99.1_0:1.414214,
4.1.2.5_0:1.414214)
:0.383189,
4.4.1.8_3:1.797402)
:0.047540,
2.5.1.47_1:1.844942)
:0.316539)
:0.550142)
:0.373960,
1.14.11.17_1:3.085583)
:0.050899,
(
(
(
(
(
(
(
(
(
(
(
(
(
(
(
(
(
(
(
(
(
(
(
(
(
(
(
(
(
(
(
(
(
(
(
5.4.4.2_0:0.000000,
5.4.2.1_0:0.000000)
:0.000000,
5.3.3.8_0:0.000000)
:0.000000,
5.1.3.9_0:0.000000)
:0.000000,
5.1.3.3_0:0.000000)
:0.000000,
5.1.3.20_0:0.000000)
:0.000000,
5.1.3.14_0:0.000000)
:0.000000,
5.1.1.7_0:0.000000)
:0.000000,
5.1.1.3_0:0.000000)
:0.707107,
(
(
5.3.1.22_0:0.000000,
5.3.1.17_0:0.000000)
:0.000000,
5.3.1.1_0:0.000000)
:0.707107)
:0.073223,
(
3.2.1.31_0:0.000000,
3.2.1.21_0:0.000000)
:0.780330)
:0.120142,
(
5.3.1.17_1:0.000000,
5.3.1.1_1:0.000000)
:0.900472)
:0.177193,
1.1.1.1_3:1.077665)
:0.070969,
3.2.1.28_0:1.148633)
:0.091305,
(
(
4.2.1.17_2:0.707107,
4.2.1.11_1:0.707107)
:0.317344,
(
(
(
(
(
(
(
(
(
(
(
(
(
(
(
(
(
(
(
(
1.1.1.133_0:0.000000,
1.1.1.100_1:0.000000)
:0.000000,
1.1.1.157_1:0.000000)
:0.000000,
1.1.1.169_1:0.000000)
:0.000000,
1.1.1.25_1:0.000000)
:0.000000,
1.1.1.28_1:0.000000)
:0.000000,
1.1.1.282_1:0.000000)
:0.000000,
1.1.1.35_1:0.000000)
:0.000000,
1.1.1.37_1:0.000000)
:0.000000,
1.1.1.42_1:0.000000)
:0.000000,
1.1.1.6_1:0.000000)
:0.000000,
1.1.1.79_1:0.000000)
:0.000000,
1.1.1.85_1:0.000000)
:0.000000,
1.1.1.86_1:0.000000)
:0.000000,
1.1.1.93_1:0.000000)
:0.000000,
1.1.1.94_1:0.000000)
:0.000000,
1.1.1.95_1:0.000000)
:0.000000,
1.1.99.16_1:0.000000)
:0.000000,
1.1.99.5_1:0.000000)
:0.707107,
(
(
(
(
(
1.1.1.3_1:0.000000,
1.1.1.1_1:0.000000)
:0.000000,
1.1.1.60_1:0.000000)
:0.000000,
1.1.1.77_1:0.000000)
:0.000000,
1.1.1.79_3:0.000000)
:0.000000,
1.1.3.15_0:0.000000)
:0.707107)
:0.000000,
1.1.1.154_1:0.707107)
:0.317344)
:0.215488)
:0.057438,
(
5.3.1.6_1:0.000000,
5.3.1.14_1:0.000000)
:1.297377)
:0.110496,
(
(
(
(
(
(
(
1.2.1.21_0:0.000000,
1.2.1.16_0:0.000000)
:0.000000,
1.2.1.22_0:0.000000)
:0.000000,
1.2.1.3_0:0.000000)
:0.000000,
1.5.1.12_0:0.000000)
:1.000000,
1.1.1.22_1:1.000000)
:0.096856,
1.2.1.3_2:1.096856)
:0.148261,
6.2.1.20_1:1.245117)
:0.162756)
:0.111536,
(
2.3.1.51_0:0.000000,
2.3.1.15_0:0.000000)
:1.519409)
:0.002516,
3.6.1.41_0:1.521925)
:0.001004,
1.7.99.4_0:1.522928)
:0.055081,
2.2.1.6_0:1.578009)
:0.044957,
(
(
(
3.5.4.16_2:0.000000,
2.1.2.2_2:0.000000)
:1.224745,
3.5.2.3_0:1.224745)
:0.223200,
(
(
(
(
6.3.4.2_0:0.000000,
3.5.4.4_0:0.000000)
:0.000000,
3.5.4.1_0:0.000000)
:0.707107,
6.3.5.3_0:0.707107)
:0.349079,
(
6.3.5.2_0:0.000000,
6.3.4.1_0:0.000000)
:1.056186)
:0.391759)
:0.175021)
:0.116379,
(
(
(
(
(
(
(
3.5.4.5_0:0.000000,
3.5.4.4_1:0.000000)
:0.000000,
3.5.4.2_0:0.000000)
:0.000000,
3.5.4.13_0:0.000000)
:0.000000,
3.5.4.1_1:0.000000)
:1.000000,
3.5.4.3_0:1.000000)
:0.436339,
3.5.4.26_0:1.436339)
:0.114951,
(
(
(
2.1.2.3_1:0.000000,
2.1.2.2_3:0.000000)
:1.224745,
3.5.2.3_1:1.224745)
:0.063156,
6.3.3.3_0:1.287901)
:0.263389)
:0.188055)
:0.050876,
(
(
3.1.1.5_0:0.000000,
3.1.1.32_0:0.000000)
:1.414214,
3.2.1.21_1:1.414214)
:0.376008)
:0.082916,
1.6.6.9_0:1.873137)
:0.002920,
1.8.1.2_0:1.876057)
:0.003392,
(
(
(
(
(
(
5.3.1.16_0:0.000000,
3.5.4.16_3:0.000000)
:1.000000,
(
5.3.1.6_0:0.000000,
5.3.1.14_0:0.000000)
:1.000000)
:0.319479,
1.1.1.193_0:1.319479)
:0.145096,
1.5.1.5_0:1.464575)
:0.187302,
(
(
(
(
(
(
(
(
(
(
(
(
1.2.1.16_1:0.000000,
1.1.1.23_0:0.000000)
:0.000000,
1.2.1.21_1:0.000000)
:0.000000,
1.2.1.22_1:0.000000)
:0.000000,
1.2.1.3_1:0.000000)
:0.000000,
1.5.1.12_1:0.000000)
:0.500000,
(
1.2.1.8_0:0.000000,
1.1.99.1_0:0.000000)
:0.500000)
:0.466506,
1.1.1.22_0:0.966506)
:0.105747,
1.14.13.3_0:1.072253)
:0.165563,
1.1.1.58_0:1.237816)
:0.065029,
6.2.1.20_0:1.302845)
:0.030048,
(
4.1.1.21_0:1.000000,
1.1.1.42_2:1.000000)
:0.332894)
:0.122650,
(
(
(
(
4.3.1.17_0:0.707107,
4.2.1.17_1:0.707107)
:0.000000,
4.2.1.11_0:0.707107)
:0.281713,
(
(
(
(
(
(
(
(
(
(
1.1.1.23_1:0.000000,
1.1.1.1_0:0.000000)
:0.000000,
1.1.1.3_0:0.000000)
:0.000000,
1.1.1.60_0:0.000000)
:0.000000,
1.1.1.77_0:0.000000)
:0.000000,
1.1.1.79_2:0.000000)
:0.000000,
1.1.99.1_1:0.000000)
:0.000000,
1.4.3.5_0:0.000000)
:0.707107,
(
(
(
(
(
(
(
(
(
(
(
(
(
(
(
(
(
(
(
1.1.1.103_0:0.000000,
1.1.1.100_0:0.000000)
:0.000000,
1.1.1.157_0:0.000000)
:0.000000,
1.1.1.169_0:0.000000)
:0.000000,
1.1.1.25_0:0.000000)
:0.000000,
1.1.1.28_0:0.000000)
:0.000000,
1.1.1.282_0:0.000000)
:0.000000,
1.1.1.35_0:0.000000)
:0.000000,
1.1.1.37_0:0.000000)
:0.000000,
1.1.1.42_0:0.000000)
:0.000000,
1.1.1.6_0:0.000000)
:0.000000,
1.1.1.79_0:0.000000)
:0.000000,
1.1.1.85_0:0.000000)
:0.000000,
1.1.1.86_0:0.000000)
:0.000000,
1.1.1.93_0:0.000000)
:0.000000,
1.1.1.94_0:0.000000)
:0.000000,
1.1.1.95_0:0.000000)
:0.000000,
1.1.2.3_0:0.000000)
:0.000000,
1.1.99.16_0:0.000000)
:0.000000,
1.1.99.5_0:0.000000)
:0.707107)
:0.000000,
1.1.1.154_0:0.707107)
:0.000000,
(
1.1.5.2_0:0.000000,
1.1.1.49_0:0.000000)
:0.707107)
:0.281713)
:0.188125,
(
1.11.1.6_0:0.707107,
1.1.1.1_2:0.707107)
:0.469838)
:0.278599)
:0.196333)
:0.082604,
(
(
2.3.1.40_1:0.000000,
2.3.1.15_1:0.000000)
:0.000000,
2.3.1.51_1:0.000000)
:1.734481)
:0.144967)
:0.191740,
(
(
(
(
(
(
(
(
(
4.2.1.8_1:0.000000,
4.2.1.7_0:0.000000)
:0.000000,
4.2.1.6_1:0.000000)
:0.000000,
4.2.1.32_1:0.000000)
:0.000000,
4.2.1.19_0:0.000000)
:0.000000,
4.2.1.12_0:0.000000)
:1.000000,
(
4.2.1.47_0:0.000000,
4.2.1.46_0:0.000000)
:1.000000)
:0.362373,
(
(
1.17.4.2_0:0.000000,
1.17.4.1_0:0.000000)
:1.000000,
4.2.1.9_0:1.000000)
:0.362373)
:0.196313,
2.9.1.1_0:1.558685)
:0.125551,
(
(
(
(
(
(
(
(
(
(
(
(
4.1.1.65_0:0.000000,
4.1.1.50_0:0.000000)
:0.000000,
4.1.1.36_0:0.000000)
:0.000000,
4.1.1.20_0:0.000000)
:0.000000,
4.1.1.19_0:0.000000)
:0.000000,
4.1.1.18_0:0.000000)
:0.000000,
4.1.1.17_0:0.000000)
:0.000000,
4.1.1.15_0:0.000000)
:0.000000,
4.1.1.11_0:0.000000)
:0.500000,
4.1.1.15_1:0.500000)
:0.222999,
(
4.1.1.23_0:0.000000,
4.1.1.21_1:0.000000)
:0.722999)
:0.286838,
1.1.1.42_3:1.009836)
:0.423817,
4.1.1.8_0:1.433653)
:0.250583)
:0.386953)
:0.149568,
(
(
(
(
(
6.3.4.13_0:0.000000,
6.3.2.3_0:0.000000)
:0.000000,
3.4.11.2_3:0.000000)
:1.414214,
6.1.1.14_0:1.414214)
:0.419724,
(
(
(
(
(
(
(
(
(
(
(
(
(
2.6.1.1_1:0.000000,
1.2.1.12_3:0.000000)
:0.000000,
2.6.1.11_1:0.000000)
:0.000000,
2.6.1.13_1:0.000000)
:0.000000,
2.6.1.17_1:0.000000)
:0.000000,
2.6.1.19_1:0.000000)
:0.000000,
2.6.1.22_1:0.000000)
:0.000000,
2.6.1.52_1:0.000000)
:0.000000,
2.6.1.57_1:0.000000)
:0.000000,
2.6.1.62_1:0.000000)
:0.000000,
2.6.1.66_1:0.000000)
:0.000000,
2.6.1.9_1:0.000000)
:1.224745,
1.4.99.1_1:1.224745)
:0.119684,
(
(
(
1.5.1.3_2:0.000000,
1.5.1.2_1:0.000000)
:0.707107,
1.5.1.3_0:0.707107)
:0.479208,
(
(
(
(
(
1.4.3.6_1:0.000000,
1.4.3.5_2:0.000000)
:0.000000,
2.6.1.11_3:0.000000)
:0.000000,
2.6.1.13_3:0.000000)
:0.000000,
2.6.1.19_3:0.000000)
:0.000000,
2.6.1.22_3:0.000000)
:1.186315)
:0.158115)
:0.489509)
:0.138121,
(
(
(
(
(
1.17.1.4_1:0.000000,
1.1.1.205_1:0.000000)
:1.224745,
3.5.4.10_1:1.224745)
:0.122685,
(
(
2.1.3.3_0:0.000000,
2.1.3.2_0:0.000000)
:1.118034,
4.2.1.104_1:1.118034)
:0.229396)
:0.107203,
(
(
(
(
(
6.3.5.4_1:0.000000,
6.3.5.1_0:0.000000)
:0.000000,
6.3.1.5_0:0.000000)
:0.000000,
6.3.1.2_1:0.000000)
:0.000000,
6.3.1.1_0:0.000000)
:0.000000,
3.5.1.2_1:0.000000)
:1.454632)
:0.255134,
1.7.1.7_0:1.709766)
:0.262293)
:0.248698)
:0.035497,
(
(
(
3.5.4.19_0:1.224745,
3.5.4.16_1:1.224745)
:0.502159,
(
3.5.4.16_0:1.118034,
1.5.1.12_2:1.118034)
:0.608870)
:0.091535,
(
(
(
(
(
(
2.1.2.3_0:0.000000,
2.1.2.2_1:0.000000)
:0.000000,
2.1.2.9_0:0.000000)
:0.000000,
3.5.4.9_0:0.000000)
:0.000000,
3.5.1.10_0:0.000000)
:1.000000,
(
6.4.1.2_0:0.000000,
6.3.4.14_0:0.000000)
:1.000000)
:0.418715,
1.5.1.20_0:1.418715)
:0.399724)
:0.437814)
:0.143144,
1.13.11.16_0:2.399397)
:0.104479,
(
(
(
(
(
(
(
(
(
(
(
(
(
(
(
(
(
(
(
(
(
1.4.99.1_0:0.000000,
1.2.1.12_2:0.000000)
:0.000000,
2.6.1.1_0:0.000000)
:0.000000,
2.6.1.11_0:0.000000)
:0.000000,
2.6.1.13_0:0.000000)
:0.000000,
2.6.1.17_0:0.000000)
:0.000000,
2.6.1.19_0:0.000000)
:0.000000,
2.6.1.22_0:0.000000)
:0.000000,
2.6.1.52_0:0.000000)
:0.000000,
2.6.1.57_0:0.000000)
:0.000000,
2.6.1.62_0:0.000000)
:0.000000,
2.6.1.66_0:0.000000)
:0.000000,
2.6.1.9_0:0.000000)
:1.224745,
4.3.1.17_1:1.224745)
:0.172821,
(
(
(
(
(
1.5.1.2_0:0.000000,
1.5.1.12_3:0.000000)
:0.000000,
1.5.1.3_1:0.000000)
:0.000000,
1.5.99.8_0:0.000000)
:1.000000,
1.4.3.16_0:1.000000)
:0.159002,
(
(
(
(
(
1.4.3.6_0:0.000000,
1.4.3.5_1:0.000000)
:0.000000,
2.6.1.11_2:0.000000)
:0.000000,
2.6.1.13_2:0.000000)
:0.000000,
2.6.1.19_2:0.000000)
:0.000000,
2.6.1.22_2:0.000000)
:1.159002)
:0.238564)
:0.308966,
(
4.3.1.7_0:0.707107,
4.3.1.19_0:0.707107)
:0.999426)
:0.065134,
(
(
(
4.2.1.104_0:1.118034,
3.5.4.10_0:1.118034)
:0.155776,
(
1.17.1.4_0:0.000000,
1.1.1.205_0:0.000000)
:1.273810)
:0.201031,
(
(
(
(
(
(
(
6.3.5.5_0:0.000000,
6.3.5.4_0:0.000000)
:0.000000,
6.3.1.2_0:0.000000)
:0.000000,
2.4.2.14_0:0.000000)
:0.000000,
2.6.1.16_0:0.000000)
:0.000000,
3.5.1.2_0:0.000000)
:0.000000,
3.5.1.19_0:0.000000)
:0.000000,
3.5.1.1_0:0.000000)
:1.474842)
:0.296825)
:0.221066,
(
3.4.11.2_2:1.732051,
1.5.1.3_3:1.732051)
:0.260682)
:0.065099,
2.1.2.10_0:2.057831)
:0.031948,
4.4.1.15_0:2.089780)
:0.110123,
(
(
(
6.4.1.2_1:0.000000,
6.3.4.14_1:0.000000)
:1.000000,
3.5.4.9_1:1.000000)
:0.956943,
6.3.3.1_0:1.956943)
:0.242960)
:0.139626,
(
3.5.3.19_0:2.121320,
3.5.3.11_0:2.121320)
:0.218208)
:0.164348)
:0.210986,
(
(
(
2.1.1.64_1:0.000000,
2.1.1.37_1:0.000000)
:0.707107,
(
(
2.1.1.13_0:0.000000,
2.1.1.10_1:0.000000)
:0.000000,
2.1.1.14_0:0.000000)
:0.707107)
:1.679814,
2.1.1.64_2:2.386921)
:0.327941)
:0.095818,
(
(
(
(
1.1.1.83_0:0.000000,
1.1.1.38_0:0.000000)
:1.118034,
4.1.3.16_2:1.118034)
:0.829172,
(
(
4.2.1.8_0:0.000000,
4.2.1.6_0:0.000000)
:0.000000,
4.2.1.32_0:0.000000)
:1.947206)
:0.179762,
(
(
4.2.1.51_1:1.500000,
1.3.1.12_1:1.500000)
:0.336802,
2.1.2.11_0:1.836802)
:0.290166)
:0.683712)
:0.039607,
(
2.8.1.6_0:1.732051,
2.8.1.2_1:1.732051)
:1.118236)
:0.164356,
(
(
1.8.4.8_0:1.802776,
1.8.1.2_1:1.802776)
:0.661550,
1.14.11.17_0:2.464325)
:0.550318)
:0.121839)
:0.302166,
(
(
(
2.1.1.37_0:0.000000,
2.1.1.10_0:0.000000)
:0.000000,
2.1.1.64_0:0.000000)
:2.345208,
2.1.1.107_1:2.345208)
:1.093440)
:0.107858,
(
(
(
(
2.1.2.1_1:0.000000,
2.1.2.10_1:0.000000)
:0.000000,
2.1.2.11_1:0.000000)
:1.500000,
2.1.1.45_0:1.500000)
:0.702620,
(
(
2.1.1.14_1:0.000000,
2.1.1.13_1:0.000000)
:1.224745,
1.5.3.1_0:1.224745)
:0.977875)
:1.343886)
:0.072254,
4.1.3.27_0:3.618760)
:0.020964,
1.7.1.4_0:3.639724)
:0.030453,
3.1.6.1_0:3.670177)
:0.148599,
(
(
(
(
(
(
(
(
(
(
2.7.1.53_3:0.000000,
2.7.1.16_3:0.000000)
:0.000000,
2.7.1.69_4:0.000000)
:1.224745,
4.2.3.1_1:1.224745)
:0.161521,
(
4.1.1.49_0:0.000000,
4.1.1.31_0:0.000000)
:1.386266)
:0.171226,
(
(
(
(
(
(
(
(
(
(
(
(
(
(
(
(
(
(
(
(
(
(
(
(
(
(
(
4.2.3.1_0:0.000000,
2.7.1.11_2:0.000000)
:0.000000,
2.7.1.15_2:0.000000)
:0.000000,
3.6.1.7_0:0.000000)
:0.000000,
2.7.1.31_2:0.000000)
:0.000000,
2.7.1.5_2:0.000000)
:0.000000,
2.7.1.56_2:0.000000)
:0.000000,
2.7.1.6_2:0.000000)
:0.000000,
2.7.1.69_0:0.000000)
:0.000000,
2.7.1.73_2:0.000000)
:0.000000,
3.2.1.23_0:0.000000)
:0.000000,
2.7.2.1_2:0.000000)
:0.000000,
3.1.3.73_0:0.000000)
:0.000000,
3.1.3.5_1:0.000000)
:0.000000,
3.1.3.3_0:0.000000)
:0.000000,
3.1.3.27_0:0.000000)
:0.000000,
3.1.3.25_0:0.000000)
:0.000000,
3.1.3.2_0:0.000000)
:0.000000,
3.1.3.18_0:0.000000)
:0.000000,
3.1.3.15_0:0.000000)
:0.000000,
3.1.3.12_0:0.000000)
:0.000000,
3.1.3.11_0:0.000000)
:0.000000,
3.1.3.1_0:0.000000)
:0.000000,
2.7.2.3_2:0.000000)
:0.500000,
3.1.3.5_0:0.500000)
:0.494641,
(
(
(
(
(
(
(
(
(
(
(
(
(
(
(
(
(
(
(
(
(
(
(
(
(
(
(
(
(
(
(
(
(
(
(
(
(
(
(
(
(
(
(
(
(
(
(
(
(
2.7.1.11_0:0.000000,
2.7.1.107_0:0.000000)
:0.000000,
2.7.1.12_0:0.000000)
:0.000000,
2.7.1.130_0:0.000000)
:0.000000,
2.7.1.148_0:0.000000)
:0.000000,
2.7.1.15_0:0.000000)
:0.000000,
2.7.1.156_0:0.000000)
:0.000000,
2.7.1.16_0:0.000000)
:0.000000,
2.7.1.17_0:0.000000)
:0.000000,
2.7.1.19_0:0.000000)
:0.000000,
2.7.1.21_0:0.000000)
:0.000000,
2.7.1.23_0:0.000000)
:0.000000,
2.7.1.24_0:0.000000)
:0.000000,
2.7.1.25_0:0.000000)
:0.000000,
2.7.1.26_0:0.000000)
:0.000000,
2.7.1.29_0:0.000000)
:0.000000,
2.7.1.30_0:0.000000)
:0.000000,
2.7.1.31_0:0.000000)
:0.000000,
2.7.1.33_0:0.000000)
:0.000000,
3.6.1.11_0:0.000000)
:0.000000,
2.7.1.35_0:0.000000)
:0.000000,
2.7.1.39_0:0.000000)
:0.000000,
2.7.1.40_0:0.000000)
:0.000000,
2.7.1.45_0:0.000000)
:0.000000,
2.7.1.48_0:0.000000)
:0.000000,
2.7.1.49_0:0.000000)
:0.000000,
2.7.1.50_0:0.000000)
:0.000000,
2.7.1.5_0:0.000000)
:0.000000,
2.7.1.51_0:0.000000)
:0.000000,
2.7.1.53_0:0.000000)
:0.000000,
2.7.1.56_0:0.000000)
:0.000000,
2.7.1.58_0:0.000000)
:0.000000,
2.7.1.60_0:0.000000)
:0.000000,
2.7.1.6_0:0.000000)
:0.000000,
2.7.1.71_0:0.000000)
:0.000000,
2.7.1.73_0:0.000000)
:0.000000,
2.7.1.89_0:0.000000)
:0.000000,
2.7.2.1_0:0.000000)
:0.000000,
2.7.2.11_0:0.000000)
:0.000000,
2.7.2.2_0:0.000000)
:0.000000,
2.7.2.3_0:0.000000)
:0.000000,
2.7.2.4_0:0.000000)
:0.000000,
2.7.2.8_0:0.000000)
:0.000000,
2.7.4.14_0:0.000000)
:0.000000,
2.7.4.16_0:0.000000)
:0.000000,
2.7.4.3_0:0.000000)
:0.000000,
2.7.4.6_0:0.000000)
:0.000000,
2.7.4.7_0:0.000000)
:0.000000,
2.7.4.8_0:0.000000)
:0.000000,
2.7.4.9_0:0.000000)
:0.994641)
:0.261377,
(
(
1.2.1.12_0:0.000000,
1.2.1.11_0:0.000000)
:0.000000,
1.2.1.41_0:0.000000)
:1.256018)
:0.095214,
2.7.1.40_3:1.351231)
:0.206261)
:0.272949,
4.2.3.5_0:1.830441)
:0.300461,
(
4.2.3.4_0:1.732051,
4.2.3.3_0:1.732051)
:0.398851)
:0.274733,
2.7.9.3_0:2.405635)
:0.285529,
2.7.1.69_2:2.691164)
:0.686452,
(
(
3.6.1.31_0:1.000000,
2.7.6.1_0:1.000000)
:0.801440,
2.4.2.14_1:1.801440)
:1.576176)
:0.441160)
:0.259083,
(
(
2.1.2.1_2:0.000000,
2.1.2.10_2:0.000000)
:1.118034,
2.1.2.2_0:1.118034)
:2.959824)
:0.110805,
2.5.1.47_3:4.188663)
:0.131618,
4.2.1.70_0:4.320281)
:0.042761,
(
(
(
(
(
(
(
(
(
(
(
(
(
(
(
(
(
(
(
(
(
(
(
(
(
(
(
(
(
2.7.1.15_1:0.000000,
2.7.1.11_1:0.000000)
:0.000000,
2.7.1.16_1:0.000000)
:0.000000,
2.7.1.17_1:0.000000)
:0.000000,
2.7.1.31_1:0.000000)
:0.000000,
3.6.1.11_1:0.000000)
:0.000000,
2.7.1.40_1:0.000000)
:0.000000,
2.7.1.5_1:0.000000)
:0.000000,
2.7.1.53_1:0.000000)
:0.000000,
2.7.1.56_1:0.000000)
:0.000000,
2.7.1.6_1:0.000000)
:0.000000,
2.7.1.73_1:0.000000)
:0.000000,
2.7.2.1_1:0.000000)
:0.000000,
2.7.2.2_1:0.000000)
:0.000000,
2.7.2.3_1:0.000000)
:0.000000,
2.7.4.14_1:0.000000)
:0.000000,
2.7.4.16_1:0.000000)
:0.000000,
2.7.4.3_1:0.000000)
:0.000000,
2.7.4.6_1:0.000000)
:0.000000,
2.7.4.7_1:0.000000)
:0.000000,
2.7.4.8_1:0.000000)
:0.000000,
2.7.4.9_1:0.000000)
:1.000000,
(
(
(
(
(
(
(
(
(
(
(
(
(
(
(
(
(
(
(
(
(
(
(
(
(
(
(
(
(
(
(
(
(
(
(
(
(
(
(
(
2.7.1.11_3:0.000000,
2.7.1.107_1:0.000000)
:0.000000,
2.7.1.12_1:0.000000)
:0.000000,
2.7.1.148_1:0.000000)
:0.000000,
2.7.1.15_3:0.000000)
:0.000000,
2.7.1.156_1:0.000000)
:0.000000,
2.7.1.19_1:0.000000)
:0.000000,
2.7.1.21_1:0.000000)
:0.000000,
2.7.1.23_1:0.000000)
:0.000000,
2.7.1.24_1:0.000000)
:0.000000,
2.7.1.25_2:0.000000)
:0.000000,
2.7.1.26_1:0.000000)
:0.000000,
2.7.1.29_1:0.000000)
:0.000000,
2.7.1.30_1:0.000000)
:0.000000,
2.7.1.31_3:0.000000)
:0.000000,
2.7.1.33_1:0.000000)
:0.000000,
2.7.1.35_1:0.000000)
:0.000000,
2.7.1.39_1:0.000000)
:0.000000,
2.7.1.45_1:0.000000)
:0.000000,
2.7.1.48_1:0.000000)
:0.000000,
2.7.1.49_1:0.000000)
:0.000000,
2.7.1.50_1:0.000000)
:0.000000,
2.7.1.5_3:0.000000)
:0.000000,
2.7.1.51_1:0.000000)
:0.000000,
2.7.1.56_3:0.000000)
:0.000000,
2.7.1.58_1:0.000000)
:0.000000,
2.7.1.60_1:0.000000)
:0.000000,
2.7.1.6_3:0.000000)
:0.000000,
2.7.1.69_1:0.000000)
:0.000000,
2.7.1.71_1:0.000000)
:0.000000,
2.7.1.73_3:0.000000)
:0.000000,
2.7.1.89_1:0.000000)
:0.000000,
2.7.2.1_3:0.000000)
:0.000000,
2.7.2.11_1:0.000000)
:0.000000,
2.7.2.2_2:0.000000)
:0.000000,
3.1.3.5_2:0.000000)
:0.000000,
3.1.3.25_1:0.000000)
:0.000000,
3.1.3.10_0:0.000000)
:0.000000,
2.7.2.3_3:0.000000)
:0.000000,
2.7.2.4_1:0.000000)
:0.000000,
2.7.2.8_1:0.000000)
:1.000000)
:0.189566,
(
1.2.1.41_1:0.000000,
1.2.1.12_1:0.000000)
:1.189566)
:0.071998,
2.7.1.25_3:1.261564)
:0.035880,
(
2.7.9.2_0:0.000000,
2.7.1.40_2:0.000000)
:1.297444)
:0.192747,
(
(
2.7.1.53_2:0.000000,
2.7.1.16_2:0.000000)
:1.224745,
4.1.1.49_1:1.224745)
:0.265446)
:0.863689,
2.7.9.3_1:2.353880)
:0.321395,
2.7.1.69_3:2.675274)
:0.531533,
(
(
2.7.6.3_0:0.000000,
2.7.6.1_1:0.000000)
:0.000000,
2.7.6.5_0:0.000000)
:3.206808)
:1.156234)
:0.473634,
(
(
(
(
6.1.1.10_1:3.674235,
6.1.1.10_0:3.674235)
:0.107279,
(
(
(
(
(
(
(
2.3.1.46_3:1.414214,
2.3.1.109_1:1.414214)
:0.079459,
(
(
(
6.2.1.5_1:0.000000,
2.3.1.46_1:0.000000)
:0.000000,
2.3.1.61_1:0.000000)
:1.414214,
1.2.4.2_0:1.414214)
:0.079459)
:0.562750,
(
4.1.2.19_3:1.224745,
4.1.2.17_1:1.224745)
:0.831678)
:0.157804,
(
(
6.2.1.5_3:1.322876,
2.3.3.5_0:1.322876)
:0.632875,
4.1.3.30_1:1.955750)
:0.258477)
:0.288258,
1.4.1.13_1:2.502486)
:0.389977,
(
(
(
2.3.1.61_3:0.000000,
1.2.4.2_1:0.000000)
:1.414214,
1.2.4.2_2:1.414214)
:0.485843,
1.2.1.10_2:1.900056)
:0.992406)
:0.205420,
(
(
6.3.4.5_1:2.397916,
1.4.1.13_0:2.397916)
:0.330448,
(
(
(
(
(
(
6.1.1.17_0:1.000000,
1.2.1.41_3:1.000000)
:0.414214,
(
(
(
(
6.3.2.9_0:0.000000,
6.3.2.2_1:0.000000)
:0.000000,
6.3.2.17_1:0.000000)
:0.000000,
2.1.1.45_1:0.000000)
:0.000000,
2.3.2.2_3:0.000000)
:1.414214)
:0.282351,
(
6.3.5.4_3:1.118034,
6.1.1.18_0:1.118034)
:0.578531)
:0.317606,
2.5.1.48_4:2.014171)
:0.114583,
(
2.5.1.48_2:1.802776,
2.5.1.48_1:1.802776)
:0.325979)
:0.185014,
(
(
(
3.4.13.3_3:0.000000,
2.3.2.2_7:0.000000)
:1.658312,
2.5.1.16_1:1.658312)
:0.393916,
6.1.1.15_0:2.052228)
:0.261540)
:0.414595)
:0.369519)
:0.683630)
:0.099295,
(
(
(
(
(
(
(
(
(
(
(
(
(
(
(
(
(
1.3.1.9_1:0.000000,
1.3.1.26_1:0.000000)
:0.000000,
1.3.99.1_1:0.000000)
:0.707107,
1.1.1.158_0:0.707107)
:0.073223,
1.3.3.1_1:0.780330)
:0.609633,
(
(
2.3.1.57_1:0.000000,
2.3.1.1_1:0.000000)
:0.000000,
3.5.1.25_1:0.000000)
:1.389963)
:0.019693,
(
(
(
6.2.1.1_1:1.000000,
2.3.1.30_3:1.000000)
:0.000000,
4.2.1.80_1:1.000000)
:0.351057,
(
(
(
(
(
(
(
6.2.1.1_3:0.000000,
1.2.1.10_1:0.000000)
:0.000000,
2.3.1.12_1:0.000000)
:0.000000,
2.3.1.16_5:0.000000)
:0.000000,
2.3.1.29_1:0.000000)
:0.000000,
2.3.1.30_1:0.000000)
:0.000000,
2.3.1.54_3:0.000000)
:0.000000,
2.3.1.8_1:0.000000)
:1.351057)
:0.058598)
:0.175862,
1.2.4.1_0:1.585518)
:0.258621,
2.1.1.45_3:1.844139)
:0.060820,
(
(
(
(
(
(
(
4.2.1.80_0:0.000000,
4.2.1.33_3:0.000000)
:0.000000,
4.2.1.3_3:0.000000)
:0.000000,
4.2.1.10_3:0.000000)
:0.707107,
(
4.2.1.2_1:0.000000,
4.2.1.17_4:0.000000)
:0.707107)
:0.195262,
(
4.2.1.33_1:0.000000,
4.2.1.3_1:0.000000)
:0.902369)
:0.444387,
4.2.1.10_1:1.346756)
:0.067161,
(
2.5.1.7_1:0.000000,
2.5.1.19_1:0.000000)
:1.413917)
:0.491043)
:0.222228,
2.3.1.54_1:2.127188)
:0.395814,
(
(
(
6.2.1.1_9:1.414214,
6.2.1.1_5:1.414214)
:0.316331,
2.1.1.37_3:1.730544)
:0.287356,
6.2.1.20_3:2.017900)
:0.505101)
:0.051991,
(
(
(
(
(
(
(
(
(
(
(
2.3.3.13_0:0.000000,
2.3.3.1_0:0.000000)
:0.000000,
4.1.3.6_1:0.000000)
:0.707107,
2.3.3.9_0:0.707107)
:0.410927,
(
4.1.3.16_1:0.000000,
4.1.2.20_1:0.000000)
:1.118034)
:0.451730,
(
2.2.1.1_2:1.000000,
2.2.1.1_1:1.000000)
:0.569764)
:0.030451,
(
(
4.1.2.5_3:1.224745,
2.3.1.16_0:1.224745)
:0.272931,
2.2.1.6_1:1.497676)
:0.102538)
:0.138556,
4.1.2.4_1:1.738770)
:0.055283,
(
4.4.1.5_1:1.322876,
2.3.1.39_1:1.322876)
:0.471178)
:0.382059,
(
(
4.1.2.5_1:0.000000,
2.1.2.1_0:0.000000)
:1.414214,
4.2.1.20_6:1.414214)
:0.761899)
:0.160827,
4.1.3.30_3:2.336940)
:0.073562,
(
(
6.3.4.4_0:1.118034,
4.3.2.2_1:1.118034)
:0.244338,
6.3.4.5_0:1.362372)
:1.048129)
:0.164492)
:0.169240,
4.2.1.52_0:2.744234)
:0.126337,
(
(
(
(
6.1.1.16_0:1.224745,
2.5.1.47_0:1.224745)
:0.245110,
(
(
6.3.2.5_0:0.000000,
6.3.2.2_0:0.000000)
:0.707107,
3.4.11.2_0:0.707107)
:0.762749)
:0.462653,
(
(
6.3.2.8_0:1.000000,
6.3.2.1_0:1.000000)
:0.322876,
2.3.2.2_0:1.322876)
:0.609633)
:0.368737,
(
(
(
(
6.3.2.6_1:1.414214,
6.1.1.12_0:1.414214)
:0.265900,
(
6.1.1.3_0:1.000000,
2.5.1.48_6:1.000000)
:0.680114)
:0.182389,
6.1.1.22_0:1.862503)
:0.047539,
(
6.1.1.7_1:1.658312,
6.1.1.11_0:1.658312)
:0.251730)
:0.391204)
:0.569325)
:0.531965,
2.8.1.2_0:3.402536)
:0.169757,
(
(
(
4.1.2.20_2:1.414214,
4.1.2.19_5:1.414214)
:0.244099,
4.1.2.13_5:1.658312)
:1.169704,
3.2.1.22_1:2.828016)
:0.744277)
:0.142666,
2.1.1.107_0:3.714958)
:0.165850)
:0.476028,
4.2.1.70_1:4.356837)
:0.479839)
:1.747842)
:1.105040)
:0.229802,
(
(
(
(
2.1.3.3_1:3.774917,
2.1.3.2_1:3.774917)
:1.199286,
(
2.5.1.15_1:1.500000,
2.4.2.18_1:1.500000)
:3.474203)
:1.525670,
(
(
(
(
(
2.4.2.8_1:1.118034,
2.4.2.7_1:1.118034)
:0.649379,
2.4.2.7_3:1.767413)
:0.288737,
2.4.2.7_5:2.056150)
:1.372025,
(
(
2.4.2.1_5:1.118034,
2.4.2.1_1:1.118034)
:0.649379,
2.4.2.1_3:1.767413)
:1.660761)
:0.543495,
(
(
2.4.2.9_1:1.581139,
2.4.2.10_1:1.581139)
:1.692015,
2.4.2.3_1:3.273154)
:0.698515)
:2.528204)
:0.385998,
(
(
(
6.2.1.1_7:4.183300,
2.7.1.48_2:4.183300)
:1.016068,
(
(
3.1.5.1_0:0.000000,
3.1.3.1_1:0.000000)
:3.000000,
4.2.3.12_0:3.000000)
:2.199368)
:0.469546,
(
2.7.7.4_0:3.240370,
2.7.1.25_1:3.240370)
:2.428545)
:1.216956)
:1.033488)
:0.183388,
(
(
(
(
(
(
(
(
(
(
(
(
(
(
(
(
(
(
(
3.2.1.93_0:0.000000,
2.4.1.7_0:0.000000)
:0.000000,
3.2.1.23_2:0.000000)
:0.000000,
3.2.1.22_4:0.000000)
:0.000000,
3.2.1.21_3:0.000000)
:0.000000,
3.2.1.20_0:0.000000)
:1.000000,
(
(
(
2.4.1.15_0:0.000000,
2.4.1.12_0:0.000000)
:0.000000,
2.4.1.21_0:0.000000)
:0.000000,
2.4.1.58_0:0.000000)
:1.000000)
:0.165685,
3.2.1.20_1:1.165685)
:0.105178,
3.2.1.22_2:1.270864)
:0.157260,
2.5.1.55_0:1.428124)
:0.537860,
3.2.1.31_1:1.965984)
:1.145057,
(
(
(
2.4.2.3_2:0.000000,
2.4.2.1_8:0.000000)
:1.000000,
2.4.2.1_6:1.000000)
:0.751039,
(
2.4.2.4_0:0.000000,
2.4.2.1_10:0.000000)
:1.751039)
:1.360002)
:0.557008,
(
2.7.7.27_0:1.581139,
2.4.1.7_2:1.581139)
:2.086910)
:0.750331,
3.2.2.16_1:4.418380)
:0.094629,
(
(
(
(
5.1.3.14_3:0.000000,
2.4.1.227_0:0.000000)
:2.397916,
4.1.3.3_0:2.397916)
:1.137261,
3.2.2.9_2:3.535177)
:0.295042,
3.5.1.28_1:3.830219)
:0.682790)
:0.949395,
(
(
(
(
3.1.1.5_2:1.322876,
3.1.1.32_2:1.322876)
:2.255723,
(
(
3.6.1.26_1:0.000000,
2.7.8.8_0:0.000000)
:0.000000,
2.7.8.5_0:0.000000)
:3.578599)
:0.400479,
(
(
(
(
(
(
4.1.2.19_0:0.000000,
4.1.2.13_2:0.000000)
:1.000000,
4.2.1.20_4:1.000000)
:0.524030,
(
(
4.1.2.40_0:0.000000,
4.1.2.13_6:0.000000)
:0.707107,
(
(
4.1.2.40_2:0.000000,
4.1.2.19_6:0.000000)
:0.000000,
4.1.2.13_8:0.000000)
:0.707107)
:0.816923)
:0.392270,
(
(
4.1.2.21_1:0.000000,
4.1.2.14_1:0.000000)
:1.000000,
4.1.2.4_2:1.000000)
:0.916300)
:0.552389,
2.7.8.20_0:2.468689)
:0.680402,
(
(
(
(
3.2.1.86_2:1.802776,
2.4.2.19_0:1.802776)
:0.331597,
4.2.1.70_2:2.134372)
:0.140774,
(
(
(
2.4.2.21_0:0.000000,
2.4.2.11_0:0.000000)
:0.707107,
2.4.2.18_2:0.707107)
:0.306507,
(
(
(
(
(
2.4.2.7_6:0.000000,
2.4.2.10_2:0.000000)
:0.000000,
2.4.2.8_2:0.000000)
:0.000000,
2.4.2.9_2:0.000000)
:0.000000,
3.2.2.4_1:0.000000)
:0.707107,
2.4.2.17_0:0.707107)
:0.306507)
:1.261533)
:0.143251,
3.5.1.25_2:2.418398)
:0.730693)
:0.829987)
:0.416022,
4.6.1.12_0:4.395101)
:1.067304)
:0.319932,
(
(
(
(
(
2.3.1.61_2:2.000000,
2.3.1.41_2:2.000000)
:1.531101,
3.5.3.11_1:3.531101)
:0.214296,
(
(
(
(
(
2.5.1.48_0:1.732051,
2.5.1.16_0:1.732051)
:0.954090,
4.4.1.8_0:2.686141)
:0.314124,
(
(
3.5.1.14_1:1.581139,
2.3.2.2_4:1.581139)
:0.492640,
(
(
(
6.3.2.17_0:0.000000,
2.3.2.2_2:0.000000)
:1.414214,
1.2.1.41_2:1.414214)
:0.138557,
(
(
(
(
6.3.5.4_2:0.000000,
6.3.5.3_1:0.000000)
:0.000000,
6.3.5.2_1:0.000000)
:0.000000,
6.3.5.1_1:0.000000)
:0.000000,
6.3.4.2_1:0.000000)
:1.552771)
:0.521008)
:0.926486)
:0.363121,
4.4.1.8_1:3.363385)
:0.115742,
(
(
2.3.2.2_6:0.707107,
2.3.2.2_5:0.707107)
:1.414213,
3.4.13.3_0:2.121320)
:1.357807)
:0.266269)
:0.197745,
(
(
(
(
(
(
(
(
(
(
(
(
(
(
4.1.3.16_0:0.000000,
2.5.1.54_0:0.000000)
:0.000000,
4.1.2.21_0:0.000000)
:0.000000,
4.1.2.20_0:0.000000)
:0.707107,
4.1.2.13_0:0.707107)
:0.487320,
4.1.3.6_0:1.194427)
:0.241302,
4.1.2.19_2:1.435730)
:0.275253,
4.1.2.4_0:1.710983)
:0.262907,
(
(
4.3.2.2_0:0.000000,
4.3.2.1_0:0.000000)
:1.581139,
6.3.2.6_0:1.581139)
:0.392751)
:0.114387,
(
(
(
(
2.3.1.46_2:1.118034,
1.3.3.3_0:1.118034)
:0.250511,
(
(
(
(
6.2.1.5_0:0.000000,
2.3.1.109_0:0.000000)
:0.000000,
2.3.1.117_0:0.000000)
:0.000000,
2.3.1.46_0:0.000000)
:0.000000,
2.3.1.61_0:0.000000)
:1.368545)
:0.032621,
3.5.1.18_0:1.401165)
:0.224780,
6.2.1.5_2:1.625945)
:0.462332)
:0.251216,
(
4.1.3.30_0:0.707107,
4.1.3.1_1:0.707107)
:1.632386)
:0.339102,
(
(
4.2.3.1_2:2.061553,
2.5.1.47_5:2.061553)
:0.070865,
(
2.5.1.48_5:1.322876,
2.5.1.48_3:1.322876)
:0.809542)
:0.546177)
:0.149096,
(
(
4.1.2.20_3:1.414214,
4.1.2.19_4:1.414214)
:0.244099,
4.1.2.13_4:1.658312)
:1.169379)
:0.145151,
(
3.2.1.23_1:0.000000,
3.2.1.22_0:0.000000)
:2.972842)
:0.150795,
4.1.3.30_2:3.123636)
:0.819505)
:0.363983,
(
(
(
3.2.1.86_1:1.870829,
3.2.1.86_0:1.870829)
:0.526520,
(
4.1.3.27_1:0.000000,
3.3.2.1_1:0.000000)
:2.397349)
:0.151135,
3.2.1.21_2:2.548484)
:1.758640)
:1.475212)
:0.951464,
(
(
(
(
(
(
2.7.7.23_0:0.000000,
2.7.7.10_0:0.000000)
:1.118034,
3.6.1.26_0:1.118034)
:1.853993,
2.7.7.24_0:2.972027)
:0.587647,
5.1.3.14_1:3.559674)
:0.628824,
(
(
(
4.3.2.2_2:1.936492,
2.4.2.17_2:1.936492)
:0.151972,
(
(
(
6.2.1.1_10:0.866025,
2.7.4.3_2:0.866025)
:0.124879,
(
(
(
2.7.7.3_2:0.000000,
2.7.7.1_0:0.000000)
:0.000000,
2.7.7.27_2:0.000000)
:0.500000,
2.7.7.1_2:0.500000)
:0.490904)
:0.852509,
3.5.4.25_0:1.843413)
:0.245050)
:0.244405,
(
6.3.2.6_2:1.936492,
4.3.2.2_3:1.936492)
:0.396377)
:1.855630)
:1.504763,
(
4.2.3.12_1:2.500000,
4.1.2.25_1:2.500000)
:3.193261)
:1.040539)
:0.511398,
4.1.1.37_0:7.245199)
:0.406409,
(
(
(
(
(
4.3.2.1_1:2.915476,
3.5.1.18_1:2.915476)
:0.339804,
(
4.4.1.5_2:1.322876,
3.1.2.6_1:1.322876)
:1.932404)
:2.432988,
(
2.3.1.47_1:2.000000,
2.3.1.41_3:2.000000)
:3.688268)
:0.742739,
2.7.7.3_0:6.431007)
:0.788520,
(
(
4.2.1.20_2:1.802776,
4.2.1.20_0:1.802776)
:0.665744,
4.1.99.1_1:2.468520)
:4.751008)
:0.432080)
:0.451139)
:0.960181,
2.5.1.61_0:9.062928)
:1.016374)
:2.990815)
:2.144712,
(
(
(
(
6.3.2.17_3:1.581139,
3.5.4.9_3:1.581139)
:5.472229,
2.1.1.45_2:7.053368)
:1.653718,
(
2.7.7.3_1:5.766281,
2.7.7.2_0:5.766281)
:2.940804)
:3.433420,
2.7.7.38_0:12.140506)
:3.074324)
:7.187604)
:1.419321,
2.4.1.182_0:23.821754)
:1.271225,
(
(
(
(
(
(
6.3.2.9_1:3.605551,
6.3.2.8_1:3.605551)
:2.541074,
2.5.1.7_3:6.146626)
:1.544028,
(
(
(
(
(
(
(
(
(
(
6.1.1.7_3:0.000000,
6.1.1.3_1:0.000000)
:0.000000,
6.1.1.22_1:0.000000)
:0.000000,
6.1.1.21_1:0.000000)
:0.000000,
6.1.1.20_1:0.000000)
:0.000000,
6.1.1.15_1:0.000000)
:0.000000,
6.1.1.14_1:0.000000)
:0.000000,
6.1.1.12_1:0.000000)
:0.000000,
6.1.1.11_1:0.000000)
:4.062019,
2.9.1.1_1:4.062019)
:1.802279,
(
(
(
(
(
(
(
(
(
6.1.1.9_1:0.000000,
6.1.1.5_1:0.000000)
:0.000000,
6.1.1.4_1:0.000000)
:0.000000,
6.1.1.2_1:0.000000)
:0.000000,
6.1.1.19_1:0.000000)
:0.000000,
6.1.1.18_1:0.000000)
:0.000000,
6.1.1.17_1:0.000000)
:0.000000,
6.1.1.16_1:0.000000)
:0.000000,
6.1.1.1_1:0.000000)
:0.000000,
6.1.1.10_2:0.000000)
:5.864298)
:1.826355)
:4.140944,
(
(
(
(
(
(
(
(
(
(
(
6.2.1.5_5:0.000000,
6.2.1.3_3:0.000000)
:0.000000,
6.2.1.30_2:0.000000)
:0.000000,
6.2.1.26_1:0.000000)
:0.000000,
6.2.1.1_13:0.000000)
:0.000000,
2.8.3.8_1:0.000000)
:0.000000,
2.8.3.10_1:0.000000)
:1.118034,
1.2.1.10_4:1.118034)
:0.094099,
1.2.4.2_4:1.212133)
:0.445797,
2.3.1.9_2:1.657931)
:1.645593,
2.3.1.8_3:3.303524)
:0.735752,
(
6.4.1.2_2:3.122499,
2.3.1.9_4:3.122499)
:0.916777)
:7.792322)
:6.597079,
(
(
6.3.2.10_2:1.581139,
6.3.2.10_1:1.581139)
:7.651318,
6.3.2.13_1:9.232457)
:9.196219)
:5.275497,
(
6.2.1.3_1:11.521719,
3.2.1.22_6:11.521719)
:12.182455)
:1.388805)
:21.348179,
(
2.7.8.26_0:6.164414,
2.7.7.62_1:6.164414)
:40.276744);
