# Supplementary material for: Quantitative global studies of reactomes and metabolomes using a vectorial representation of reactions and chemical compounds
Source: BMC Syst Biol. 2010 Apr 20;4:46. doi: 10.1186/1752-0509-4-46 (PMC2883543; doi:10.1186/1752-0509-4-46)
Supplement: Additional file 3 — File with the information needed for coloring the tree "Add2_UPGMA.nw" in iTOL (itol.embl.de) according to EC number. [file 1752-0509-4-46-S3.TXT]

1.1.1.100_0	#000099
1.1.1.100_1	#000099
1.1.1.1_0	#000099
1.1.1.1_1	#000099
1.1.1.1_2	#000099
1.1.1.1_3	#000099
1.1.1.103_0	#000099
1.1.1.133_0	#000099
1.1.1.154_0	#000099
1.1.1.154_1	#000099
1.1.1.157_0	#000099
1.1.1.157_1	#000099
1.1.1.158_0	#000099
1.11.1.6_0	#000099
1.1.1.169_0	#000099
1.1.1.169_1	#000099
1.1.1.193_0	#000099
1.1.1.205_0	#000099
1.1.1.205_1	#000099
1.1.1.22_0	#000099
1.1.1.22_1	#000099
1.1.1.23_0	#000099
1.1.1.23_1	#000099
1.1.1.25_0	#000099
1.1.1.25_1	#000099
1.1.1.28_0	#000099
1.1.1.28_1	#000099
1.1.1.282_0	#000099
1.1.1.282_1	#000099
1.1.1.3_0	#000099
1.1.1.3_1	#000099
1.1.1.35_0	#000099
1.1.1.35_1	#000099
1.1.1.37_0	#000099
1.1.1.37_1	#000099
1.1.1.38_0	#000099
1.1.1.38_1	#000099
1.1.1.42_0	#000099
1.1.1.42_1	#000099
1.1.1.42_2	#000099
1.1.1.42_3	#000099
1.1.1.42_4	#000099
1.1.1.44_0	#000099
1.1.1.49_0	#000099
1.1.1.58_0	#000099
1.1.1.6_0	#000099
1.1.1.6_1	#000099
1.1.1.60_0	#000099
1.1.1.60_1	#000099
1.1.1.77_0	#000099
1.1.1.77_1	#000099
1.1.1.79_0	#000099
1.1.1.79_1	#000099
1.1.1.79_2	#000099
1.1.1.79_3	#000099
1.1.1.83_0	#000099
1.1.1.83_1	#000099
1.1.1.85_0	#000099
1.1.1.85_1	#000099
1.1.1.86_0	#000099
1.1.1.86_1	#000099
1.1.1.93_0	#000099
1.1.1.93_1	#000099
1.1.1.94_0	#000099
1.1.1.94_1	#000099
1.1.1.95_0	#000099
1.1.1.95_1	#000099
1.1.2.3_0	#000099
1.13.11.16_0	#000099
1.1.3.15_0	#000099
1.14.11.17_0	#000099
1.14.11.17_1	#000099
1.14.13.3_0	#000099
1.1.5.2_0	#000099
1.17.1.4_0	#000099
1.17.1.4_1	#000099
1.17.4.1_0	#000099
1.17.4.2_0	#000099
1.1.99.1_0	#000099
1.1.99.1_1	#000099
1.1.99.16_0	#000099
1.1.99.16_1	#000099
1.1.99.5_0	#000099
1.1.99.5_1	#000099
1.2.1.10_0	#000099
1.2.1.10_1	#000099
1.2.1.10_2	#000099
1.2.1.10_3	#000099
1.2.1.10_4	#000099
1.2.1.11_0	#000099
1.2.1.12_0	#000099
1.2.1.12_1	#000099
1.2.1.12_2	#000099
1.2.1.12_3	#000099
1.2.1.16_0	#000099
1.2.1.16_1	#000099
1.2.1.21_0	#000099
1.2.1.21_1	#000099
1.2.1.22_0	#000099
1.2.1.22_1	#000099
1.2.1.3_0	#000099
1.2.1.3_1	#000099
1.2.1.3_2	#000099
1.2.1.41_0	#000099
1.2.1.41_1	#000099
1.2.1.41_2	#000099
1.2.1.41_3	#000099
1.2.1.8_0	#000099
1.2.4.1_0	#000099
1.2.4.1_1	#000099
1.2.4.2_0	#000099
1.2.4.2_1	#000099
1.2.4.2_2	#000099
1.2.4.2_3	#000099
1.2.4.2_4	#000099
1.3.1.12_0	#000099
1.3.1.12_1	#000099
1.3.1.26_0	#000099
1.3.1.26_1	#000099
1.3.1.28_0	#000099
1.3.1.9_0	#000099
1.3.1.9_1	#000099
1.3.3.1_0	#000099
1.3.3.1_1	#000099
1.3.3.3_0	#000099
1.3.99.1_0	#000099
1.3.99.1_1	#000099
1.4.1.13_0	#000099
1.4.1.13_1	#000099
1.4.3.16_0	#000099
1.4.3.5_0	#000099
1.4.3.5_1	#000099
1.4.3.5_2	#000099
1.4.3.6_0	#000099
1.4.3.6_1	#000099
1.4.99.1_0	#000099
1.4.99.1_1	#000099
1.5.1.12_0	#000099
1.5.1.12_1	#000099
1.5.1.12_2	#000099
1.5.1.12_3	#000099
1.5.1.20_0	#000099
1.5.1.2_0	#000099
1.5.1.2_1	#000099
1.5.1.3_0	#000099
1.5.1.3_1	#000099
1.5.1.3_2	#000099
1.5.1.3_3	#000099
1.5.1.5_0	#000099
1.5.3.1_0	#000099
1.5.99.8_0	#000099
1.6.6.9_0	#000099
1.7.1.4_0	#000099
1.7.1.7_0	#000099
1.7.99.4_0	#000099
1.8.1.2_0	#000099
1.8.1.2_1	#000099
1.8.4.8_0	#000099
2.1.1.10_0	#FF0000
2.1.1.10_1	#FF0000
2.1.1.107_0	#FF0000
2.1.1.107_1	#FF0000
2.1.1.13_0	#FF0000
2.1.1.13_1	#FF0000
2.1.1.14_0	#FF0000
2.1.1.14_1	#FF0000
2.1.1.37_0	#FF0000
2.1.1.37_1	#FF0000
2.1.1.37_2	#FF0000
2.1.1.37_3	#FF0000
2.1.1.45_0	#FF0000
2.1.1.45_1	#FF0000
2.1.1.45_2	#FF0000
2.1.1.45_3	#FF0000
2.1.1.64_0	#FF0000
2.1.1.64_1	#FF0000
2.1.1.64_2	#FF0000
2.1.2.1_0	#FF0000
2.1.2.10_0	#FF0000
2.1.2.10_1	#FF0000
2.1.2.10_2	#FF0000
2.1.2.1_1	#FF0000
2.1.2.1_2	#FF0000
2.1.2.1_3	#FF0000
2.1.2.11_0	#FF0000
2.1.2.11_1	#FF0000
2.1.2.2_0	#FF0000
2.1.2.2_1	#FF0000
2.1.2.2_2	#FF0000
2.1.2.2_3	#FF0000
2.1.2.3_0	#FF0000
2.1.2.3_1	#FF0000
2.1.2.9_0	#FF0000
2.1.3.2_0	#FF0000
2.1.3.2_1	#FF0000
2.1.3.3_0	#FF0000
2.1.3.3_1	#FF0000
2.2.1.1_0	#FF0000
2.2.1.1_1	#FF0000
2.2.1.1_2	#FF0000
2.2.1.1_3	#FF0000
2.2.1.6_0	#FF0000
2.2.1.6_1	#FF0000
2.2.1.6_2	#FF0000
2.3.1.1_0	#FF0000
2.3.1.1_1	#FF0000
2.3.1.109_0	#FF0000
2.3.1.109_1	#FF0000
2.3.1.117_0	#FF0000
2.3.1.12_0	#FF0000
2.3.1.12_1	#FF0000
2.3.1.15_0	#FF0000
2.3.1.15_1	#FF0000
2.3.1.16_0	#FF0000
2.3.1.16_1	#FF0000
2.3.1.16_2	#FF0000
2.3.1.16_3	#FF0000
2.3.1.16_4	#FF0000
2.3.1.16_5	#FF0000
2.3.1.16_6	#FF0000
2.3.1.29_0	#FF0000
2.3.1.29_1	#FF0000
2.3.1.30_0	#FF0000
2.3.1.30_1	#FF0000
2.3.1.30_2	#FF0000
2.3.1.30_3	#FF0000
2.3.1.39_0	#FF0000
2.3.1.39_1	#FF0000
2.3.1.40_0	#FF0000
2.3.1.40_1	#FF0000
2.3.1.41_0	#FF0000
2.3.1.41_1	#FF0000
2.3.1.41_2	#FF0000
2.3.1.41_3	#FF0000
2.3.1.41_4	#FF0000
2.3.1.46_0	#FF0000
2.3.1.46_1	#FF0000
2.3.1.46_2	#FF0000
2.3.1.46_3	#FF0000
2.3.1.47_0	#FF0000
2.3.1.47_1	#FF0000
2.3.1.51_0	#FF0000
2.3.1.51_1	#FF0000
2.3.1.54_0	#FF0000
2.3.1.54_1	#FF0000
2.3.1.54_2	#FF0000
2.3.1.54_3	#FF0000
2.3.1.57_0	#FF0000
2.3.1.57_1	#FF0000
2.3.1.61_0	#FF0000
2.3.1.61_1	#FF0000
2.3.1.61_2	#FF0000
2.3.1.61_3	#FF0000
2.3.1.8_0	#FF0000
2.3.1.8_1	#FF0000
2.3.1.8_2	#FF0000
2.3.1.8_3	#FF0000
2.3.1.9_0	#FF0000
2.3.1.9_1	#FF0000
2.3.1.9_2	#FF0000
2.3.1.9_3	#FF0000
2.3.1.9_4	#FF0000
2.3.2.2_0	#FF0000
2.3.2.2_1	#FF0000
2.3.2.2_2	#FF0000
2.3.2.2_3	#FF0000
2.3.2.2_4	#FF0000
2.3.2.2_5	#FF0000
2.3.2.2_6	#FF0000
2.3.2.2_7	#FF0000
2.3.3.1_0	#FF0000
2.3.3.1_1	#FF0000
2.3.3.13_0	#FF0000
2.3.3.13_1	#FF0000
2.3.3.5_0	#FF0000
2.3.3.5_1	#FF0000
2.3.3.9_0	#FF0000
2.3.3.9_1	#FF0000
2.4.1.12_0	#FF0000
2.4.1.15_0	#FF0000
2.4.1.15_1	#FF0000
2.4.1.182_0	#FF0000
2.4.1.21_0	#FF0000
2.4.1.227_0	#FF0000
2.4.1.227_1	#FF0000
2.4.1.227_2	#FF0000
2.4.1.58_0	#FF0000
2.4.1.7_0	#FF0000
2.4.1.7_1	#FF0000
2.4.1.7_2	#FF0000
2.4.1.7_3	#FF0000
2.4.2.10_0	#FF0000
2.4.2.10_1	#FF0000
2.4.2.1_0	#FF0000
2.4.2.1_1	#FF0000
2.4.2.1_2	#FF0000
2.4.2.1_3	#FF0000
2.4.2.1_4	#FF0000
2.4.2.1_5	#FF0000
2.4.2.10_2	#FF0000
2.4.2.10_3	#FF0000
2.4.2.1_6	#FF0000
2.4.2.1_7	#FF0000
2.4.2.1_8	#FF0000
2.4.2.1_9	#FF0000
2.4.2.1_10	#FF0000
2.4.2.1_11	#FF0000
2.4.2.11_0	#FF0000
2.4.2.11_1	#FF0000
2.4.2.14_0	#FF0000
2.4.2.14_1	#FF0000
2.4.2.17_0	#FF0000
2.4.2.17_1	#FF0000
2.4.2.17_2	#FF0000
2.4.2.17_3	#FF0000
2.4.2.18_0	#FF0000
2.4.2.18_1	#FF0000
2.4.2.18_2	#FF0000
2.4.2.18_3	#FF0000
2.4.2.19_0	#FF0000
2.4.2.19_1	#FF0000
2.4.2.21_0	#FF0000
2.4.2.21_1	#FF0000
2.4.2.3_0	#FF0000
2.4.2.3_1	#FF0000
2.4.2.3_2	#FF0000
2.4.2.3_3	#FF0000
2.4.2.4_0	#FF0000
2.4.2.7_0	#FF0000
2.4.2.7_1	#FF0000
2.4.2.7_2	#FF0000
2.4.2.7_3	#FF0000
2.4.2.7_4	#FF0000
2.4.2.7_5	#FF0000
2.4.2.7_6	#FF0000
2.4.2.7_7	#FF0000
2.4.2.8_0	#FF0000
2.4.2.8_1	#FF0000
2.4.2.8_2	#FF0000
2.4.2.8_3	#FF0000
2.4.2.9_0	#FF0000
2.4.2.9_1	#FF0000
2.4.2.9_2	#FF0000
2.4.2.9_3	#FF0000
2.5.1.15_0	#FF0000
2.5.1.15_1	#FF0000
2.5.1.15_2	#FF0000
2.5.1.16_0	#FF0000
2.5.1.16_1	#FF0000
2.5.1.17_0	#FF0000
2.5.1.17_1	#FF0000
2.5.1.19_0	#FF0000
2.5.1.19_1	#FF0000
2.5.1.3_0	#FF0000
2.5.1.47_0	#FF0000
2.5.1.47_1	#FF0000
2.5.1.47_2	#FF0000
2.5.1.47_3	#FF0000
2.5.1.47_4	#FF0000
2.5.1.47_5	#FF0000
2.5.1.48_0	#FF0000
2.5.1.48_1	#FF0000
2.5.1.48_2	#FF0000
2.5.1.48_3	#FF0000
2.5.1.48_4	#FF0000
2.5.1.48_5	#FF0000
2.5.1.48_6	#FF0000
2.5.1.54_0	#FF0000
2.5.1.55_0	#FF0000
2.5.1.6_0	#FF0000
2.5.1.61_0	#FF0000
2.5.1.7_0	#FF0000
2.5.1.7_1	#FF0000
2.5.1.7_2	#FF0000
2.5.1.7_3	#FF0000
2.6.1.1_0	#FF0000
2.6.1.1_1	#FF0000
2.6.1.11_0	#FF0000
2.6.1.11_1	#FF0000
2.6.1.11_2	#FF0000
2.6.1.11_3	#FF0000
2.6.1.13_0	#FF0000
2.6.1.13_1	#FF0000
2.6.1.13_2	#FF0000
2.6.1.13_3	#FF0000
2.6.1.16_0	#FF0000
2.6.1.17_0	#FF0000
2.6.1.17_1	#FF0000
2.6.1.19_0	#FF0000
2.6.1.19_1	#FF0000
2.6.1.19_2	#FF0000
2.6.1.19_3	#FF0000
2.6.1.22_0	#FF0000
2.6.1.22_1	#FF0000
2.6.1.22_2	#FF0000
2.6.1.22_3	#FF0000
2.6.1.52_0	#FF0000
2.6.1.52_1	#FF0000
2.6.1.57_0	#FF0000
2.6.1.57_1	#FF0000
2.6.1.62_0	#FF0000
2.6.1.62_1	#FF0000
2.6.1.66_0	#FF0000
2.6.1.66_1	#FF0000
2.6.1.9_0	#FF0000
2.6.1.9_1	#FF0000
2.7.1.107_0	#FF0000
2.7.1.107_1	#FF0000
2.7.1.11_0	#FF0000
2.7.1.11_1	#FF0000
2.7.1.11_2	#FF0000
2.7.1.11_3	#FF0000
2.7.1.12_0	#FF0000
2.7.1.12_1	#FF0000
2.7.1.130_0	#FF0000
2.7.1.148_0	#FF0000
2.7.1.148_1	#FF0000
2.7.1.15_0	#FF0000
2.7.1.15_1	#FF0000
2.7.1.15_2	#FF0000
2.7.1.15_3	#FF0000
2.7.1.156_0	#FF0000
2.7.1.156_1	#FF0000
2.7.1.16_0	#FF0000
2.7.1.16_1	#FF0000
2.7.1.16_2	#FF0000
2.7.1.16_3	#FF0000
2.7.1.17_0	#FF0000
2.7.1.17_1	#FF0000
2.7.1.19_0	#FF0000
2.7.1.19_1	#FF0000
2.7.1.21_0	#FF0000
2.7.1.21_1	#FF0000
2.7.1.23_0	#FF0000
2.7.1.23_1	#FF0000
2.7.1.24_0	#FF0000
2.7.1.24_1	#FF0000
2.7.1.25_0	#FF0000
2.7.1.25_1	#FF0000
2.7.1.25_2	#FF0000
2.7.1.25_3	#FF0000
2.7.1.26_0	#FF0000
2.7.1.26_1	#FF0000
2.7.1.29_0	#FF0000
2.7.1.29_1	#FF0000
2.7.1.30_0	#FF0000
2.7.1.30_1	#FF0000
2.7.1.31_0	#FF0000
2.7.1.31_1	#FF0000
2.7.1.31_2	#FF0000
2.7.1.31_3	#FF0000
2.7.1.33_0	#FF0000
2.7.1.33_1	#FF0000
2.7.1.35_0	#FF0000
2.7.1.35_1	#FF0000
2.7.1.39_0	#FF0000
2.7.1.39_1	#FF0000
2.7.1.40_0	#FF0000
2.7.1.40_1	#FF0000
2.7.1.40_2	#FF0000
2.7.1.40_3	#FF0000
2.7.1.45_0	#FF0000
2.7.1.45_1	#FF0000
2.7.1.48_0	#FF0000
2.7.1.48_1	#FF0000
2.7.1.48_2	#FF0000
2.7.1.49_0	#FF0000
2.7.1.49_1	#FF0000
2.7.1.50_0	#FF0000
2.7.1.50_1	#FF0000
2.7.1.5_0	#FF0000
2.7.1.5_1	#FF0000
2.7.1.5_2	#FF0000
2.7.1.5_3	#FF0000
2.7.1.51_0	#FF0000
2.7.1.51_1	#FF0000
2.7.1.53_0	#FF0000
2.7.1.53_1	#FF0000
2.7.1.53_2	#FF0000
2.7.1.53_3	#FF0000
2.7.1.56_0	#FF0000
2.7.1.56_1	#FF0000
2.7.1.56_2	#FF0000
2.7.1.56_3	#FF0000
2.7.1.58_0	#FF0000
2.7.1.58_1	#FF0000
2.7.1.60_0	#FF0000
2.7.1.60_1	#FF0000
2.7.1.6_0	#FF0000
2.7.1.6_1	#FF0000
2.7.1.6_2	#FF0000
2.7.1.6_3	#FF0000
2.7.1.69_0	#FF0000
2.7.1.69_1	#FF0000
2.7.1.69_2	#FF0000
2.7.1.69_3	#FF0000
2.7.1.69_4	#FF0000
2.7.1.71_0	#FF0000
2.7.1.71_1	#FF0000
2.7.1.73_0	#FF0000
2.7.1.73_1	#FF0000
2.7.1.73_2	#FF0000
2.7.1.73_3	#FF0000
2.7.1.89_0	#FF0000
2.7.1.89_1	#FF0000
2.7.2.1_0	#FF0000
2.7.2.1_1	#FF0000
2.7.2.1_2	#FF0000
2.7.2.1_3	#FF0000
2.7.2.11_0	#FF0000
2.7.2.11_1	#FF0000
2.7.2.2_0	#FF0000
2.7.2.2_1	#FF0000
2.7.2.2_2	#FF0000
2.7.2.3_0	#FF0000
2.7.2.3_1	#FF0000
2.7.2.3_2	#FF0000
2.7.2.3_3	#FF0000
2.7.2.4_0	#FF0000
2.7.2.4_1	#FF0000
2.7.2.8_0	#FF0000
2.7.2.8_1	#FF0000
2.7.4.14_0	#FF0000
2.7.4.14_1	#FF0000
2.7.4.16_0	#FF0000
2.7.4.16_1	#FF0000
2.7.4.3_0	#FF0000
2.7.4.3_1	#FF0000
2.7.4.3_2	#FF0000
2.7.4.3_3	#FF0000
2.7.4.3_4	#FF0000
2.7.4.3_5	#FF0000
2.7.4.6_0	#FF0000
2.7.4.6_1	#FF0000
2.7.4.7_0	#FF0000
2.7.4.7_1	#FF0000
2.7.4.8_0	#FF0000
2.7.4.8_1	#FF0000
2.7.4.9_0	#FF0000
2.7.4.9_1	#FF0000
2.7.6.1_0	#FF0000
2.7.6.1_1	#FF0000
2.7.6.3_0	#FF0000
2.7.6.5_0	#FF0000
2.7.7.10_0	#FF0000
2.7.7.10_1	#FF0000
2.7.7.1_0	#FF0000
2.7.7.1_1	#FF0000
2.7.7.1_2	#FF0000
2.7.7.1_3	#FF0000
2.7.7.2_0	#FF0000
2.7.7.2_1	#FF0000
2.7.7.22_0	#FF0000
2.7.7.22_1	#FF0000
2.7.7.23_0	#FF0000
2.7.7.23_1	#FF0000
2.7.7.24_0	#FF0000
2.7.7.24_1	#FF0000
2.7.7.27_0	#FF0000
2.7.7.27_1	#FF0000
2.7.7.27_2	#FF0000
2.7.7.27_3	#FF0000
2.7.7.3_0	#FF0000
2.7.7.3_1	#FF0000
2.7.7.3_2	#FF0000
2.7.7.3_3	#FF0000
2.7.7.38_0	#FF0000
2.7.7.38_1	#FF0000
2.7.7.4_0	#FF0000
2.7.7.41_0	#FF0000
2.7.7.62_0	#FF0000
2.7.7.62_1	#FF0000
2.7.7.9_0	#FF0000
2.7.8.20_0	#FF0000
2.7.8.20_1	#FF0000
2.7.8.26_0	#FF0000
2.7.8.5_0	#FF0000
2.7.8.5_1	#FF0000
2.7.8.8_0	#FF0000
2.7.8.8_1	#FF0000
2.7.9.2_0	#FF0000
2.7.9.3_0	#FF0000
2.7.9.3_1	#FF0000
2.8.1.2_0	#FF0000
2.8.1.2_1	#FF0000
2.8.1.6_0	#FF0000
2.8.1.6_1	#FF0000
2.8.3.10_0	#FF0000
2.8.3.10_1	#FF0000
2.8.3.8_0	#FF0000
2.8.3.8_1	#FF0000
2.9.1.1_0	#FF0000
2.9.1.1_1	#FF0000
3.1.1.32_0	#66FF00
3.1.1.32_1	#66FF00
3.1.1.32_2	#66FF00
3.1.1.5_0	#66FF00
3.1.1.5_1	#66FF00
3.1.1.5_2	#66FF00
3.1.2.6_0	#66FF00
3.1.2.6_1	#66FF00
3.1.3.10_0	#66FF00
3.1.3.1_0	#66FF00
3.1.3.1_1	#66FF00
3.1.3.11_0	#66FF00
3.1.3.12_0	#66FF00
3.1.3.15_0	#66FF00
3.1.3.18_0	#66FF00
3.1.3.2_0	#66FF00
3.1.3.25_0	#66FF00
3.1.3.25_1	#66FF00
3.1.3.27_0	#66FF00
3.1.3.3_0	#66FF00
3.1.3.5_0	#66FF00
3.1.3.5_1	#66FF00
3.1.3.5_2	#66FF00
3.1.3.73_0	#66FF00
3.1.5.1_0	#66FF00
3.1.6.1_0	#66FF00
3.2.1.20_0	#66FF00
3.2.1.20_1	#66FF00
3.2.1.21_0	#66FF00
3.2.1.21_1	#66FF00
3.2.1.21_2	#66FF00
3.2.1.21_3	#66FF00
3.2.1.22_0	#66FF00
3.2.1.22_1	#66FF00
3.2.1.22_2	#66FF00
3.2.1.22_3	#66FF00
3.2.1.22_4	#66FF00
3.2.1.22_5	#66FF00
3.2.1.22_6	#66FF00
3.2.1.22_7	#66FF00
3.2.1.22_8	#66FF00
3.2.1.22_9	#66FF00
3.2.1.23_0	#66FF00
3.2.1.23_1	#66FF00
3.2.1.23_2	#66FF00
3.2.1.28_0	#66FF00
3.2.1.31_0	#66FF00
3.2.1.31_1	#66FF00
3.2.1.31_2	#66FF00
3.2.1.86_0	#66FF00
3.2.1.86_1	#66FF00
3.2.1.86_2	#66FF00
3.2.1.93_0	#66FF00
3.2.1.93_1	#66FF00
3.2.2.16_0	#66FF00
3.2.2.16_1	#66FF00
3.2.2.4_0	#66FF00
3.2.2.4_1	#66FF00
3.2.2.9_0	#66FF00
3.2.2.9_1	#66FF00
3.2.2.9_2	#66FF00
3.2.2.9_3	#66FF00
3.3.2.1_0	#66FF00
3.3.2.1_1	#66FF00
3.4.11.2_0	#66FF00
3.4.11.2_1	#66FF00
3.4.11.2_2	#66FF00
3.4.11.2_3	#66FF00
3.4.13.3_0	#66FF00
3.4.13.3_1	#66FF00
3.4.13.3_2	#66FF00
3.4.13.3_3	#66FF00
3.5.1.10_0	#66FF00
3.5.1.1_0	#66FF00
3.5.1.10_1	#66FF00
3.5.1.14_0	#66FF00
3.5.1.14_1	#66FF00
3.5.1.18_0	#66FF00
3.5.1.18_1	#66FF00
3.5.1.19_0	#66FF00
3.5.1.2_0	#66FF00
3.5.1.2_1	#66FF00
3.5.1.25_0	#66FF00
3.5.1.25_1	#66FF00
3.5.1.25_2	#66FF00
3.5.1.25_3	#66FF00
3.5.1.28_0	#66FF00
3.5.1.28_1	#66FF00
3.5.1.78_0	#66FF00
3.5.1.78_1	#66FF00
3.5.2.3_0	#66FF00
3.5.2.3_1	#66FF00
3.5.3.11_0	#66FF00
3.5.3.11_1	#66FF00
3.5.3.19_0	#66FF00
3.5.4.10_0	#66FF00
3.5.4.10_1	#66FF00
3.5.4.1_0	#66FF00
3.5.4.1_1	#66FF00
3.5.4.13_0	#66FF00
3.5.4.16_0	#66FF00
3.5.4.16_1	#66FF00
3.5.4.16_2	#66FF00
3.5.4.16_3	#66FF00
3.5.4.16_4	#66FF00
3.5.4.19_0	#66FF00
3.5.4.2_0	#66FF00
3.5.4.25_0	#66FF00
3.5.4.26_0	#66FF00
3.5.4.3_0	#66FF00
3.5.4.4_0	#66FF00
3.5.4.4_1	#66FF00
3.5.4.5_0	#66FF00
3.5.4.9_0	#66FF00
3.5.4.9_1	#66FF00
3.5.4.9_2	#66FF00
3.5.4.9_3	#66FF00
3.6.1.11_0	#66FF00
3.6.1.11_1	#66FF00
3.6.1.26_0	#66FF00
3.6.1.26_1	#66FF00
3.6.1.31_0	#66FF00
3.6.1.41_0	#66FF00
3.6.1.7_0	#66FF00
3.6.1.7_1	#66FF00
4.1.1.11_0	#000000
4.1.1.15_0	#000000
4.1.1.15_1	#000000
4.1.1.17_0	#000000
4.1.1.18_0	#000000
4.1.1.19_0	#000000
4.1.1.20_0	#000000
4.1.1.21_0	#000000
4.1.1.21_1	#000000
4.1.1.23_0	#000000
4.1.1.31_0	#000000
4.1.1.31_1	#000000
4.1.1.36_0	#000000
4.1.1.37_0	#000000
4.1.1.49_0	#000000
4.1.1.49_1	#000000
4.1.1.50_0	#000000
4.1.1.65_0	#000000
4.1.1.8_0	#000000
4.1.2.13_0	#000000
4.1.2.13_1	#000000
4.1.2.13_2	#000000
4.1.2.13_3	#000000
4.1.2.13_4	#000000
4.1.2.13_5	#000000
4.1.2.13_6	#000000
4.1.2.13_7	#000000
4.1.2.13_8	#000000
4.1.2.13_9	#000000
4.1.2.14_0	#000000
4.1.2.14_1	#000000
4.1.2.17_0	#000000
4.1.2.17_1	#000000
4.1.2.19_0	#000000
4.1.2.19_1	#000000
4.1.2.19_2	#000000
4.1.2.19_3	#000000
4.1.2.19_4	#000000
4.1.2.19_5	#000000
4.1.2.19_6	#000000
4.1.2.19_7	#000000
4.1.2.20_0	#000000
4.1.2.20_1	#000000
4.1.2.20_2	#000000
4.1.2.20_3	#000000
4.1.2.21_0	#000000
4.1.2.21_1	#000000
4.1.2.25_0	#000000
4.1.2.25_1	#000000
4.1.2.40_0	#000000
4.1.2.40_1	#000000
4.1.2.40_2	#000000
4.1.2.40_3	#000000
4.1.2.4_0	#000000
4.1.2.4_1	#000000
4.1.2.4_2	#000000
4.1.2.4_3	#000000
4.1.2.5_0	#000000
4.1.2.5_1	#000000
4.1.2.5_2	#000000
4.1.2.5_3	#000000
4.1.3.1_0	#000000
4.1.3.1_1	#000000
4.1.3.16_0	#000000
4.1.3.16_1	#000000
4.1.3.16_2	#000000
4.1.3.16_3	#000000
4.1.3.27_0	#000000
4.1.3.27_1	#000000
4.1.3.30_0	#000000
4.1.3.30_1	#000000
4.1.3.30_2	#000000
4.1.3.30_3	#000000
4.1.3.3_0	#000000
4.1.3.3_1	#000000
4.1.3.6_0	#000000
4.1.3.6_1	#000000
4.1.99.1_0	#000000
4.1.99.1_1	#000000
4.2.1.10_0	#000000
4.2.1.10_1	#000000
4.2.1.10_2	#000000
4.2.1.10_3	#000000
4.2.1.104_0	#000000
4.2.1.104_1	#000000
4.2.1.11_0	#000000
4.2.1.11_1	#000000
4.2.1.12_0	#000000
4.2.1.17_0	#000000
4.2.1.17_1	#000000
4.2.1.17_2	#000000
4.2.1.17_3	#000000
4.2.1.17_4	#000000
4.2.1.19_0	#000000
4.2.1.20_0	#000000
4.2.1.20_1	#000000
4.2.1.20_2	#000000
4.2.1.20_3	#000000
4.2.1.20_4	#000000
4.2.1.20_5	#000000
4.2.1.20_6	#000000
4.2.1.2_0	#000000
4.2.1.2_1	#000000
4.2.1.3_0	#000000
4.2.1.3_1	#000000
4.2.1.3_2	#000000
4.2.1.3_3	#000000
4.2.1.32_0	#000000
4.2.1.32_1	#000000
4.2.1.33_0	#000000
4.2.1.33_1	#000000
4.2.1.33_2	#000000
4.2.1.33_3	#000000
4.2.1.46_0	#000000
4.2.1.47_0	#000000
4.2.1.51_0	#000000
4.2.1.51_1	#000000
4.2.1.52_0	#000000
4.2.1.6_0	#000000
4.2.1.6_1	#000000
4.2.1.70_0	#000000
4.2.1.70_1	#000000
4.2.1.7_0	#000000
4.2.1.70_2	#000000
4.2.1.70_3	#000000
4.2.1.79_0	#000000
4.2.1.80_0	#000000
4.2.1.80_1	#000000
4.2.1.8_0	#000000
4.2.1.8_1	#000000
4.2.1.9_0	#000000
4.2.3.1_0	#000000
4.2.3.1_1	#000000
4.2.3.1_2	#000000
4.2.3.12_0	#000000
4.2.3.12_1	#000000
4.2.3.3_0	#000000
4.2.3.4_0	#000000
4.2.3.5_0	#000000
4.3.1.17_0	#000000
4.3.1.17_1	#000000
4.3.1.19_0	#000000
4.3.1.7_0	#000000
4.3.2.1_0	#000000
4.3.2.1_1	#000000
4.3.2.2_0	#000000
4.3.2.2_1	#000000
4.3.2.2_2	#000000
4.3.2.2_3	#000000
4.3.2.2_4	#000000
4.4.1.15_0	#000000
4.4.1.5_0	#000000
4.4.1.5_1	#000000
4.4.1.5_2	#000000
4.4.1.5_3	#000000
4.4.1.8_0	#000000
4.4.1.8_1	#000000
4.4.1.8_2	#000000
4.4.1.8_3	#000000
4.6.1.12_0	#000000
5.1.1.3_0	#999999
5.1.1.7_0	#999999
5.1.3.14_0	#999999
5.1.3.14_1	#999999
5.1.3.14_2	#999999
5.1.3.14_3	#999999
5.1.3.14_4	#999999
5.1.3.20_0	#999999
5.1.3.3_0	#999999
5.1.3.9_0	#999999
5.3.1.1_0	#999999
5.3.1.1_1	#999999
5.3.1.14_0	#999999
5.3.1.14_1	#999999
5.3.1.16_0	#999999
5.3.1.17_0	#999999
5.3.1.17_1	#999999
5.3.1.22_0	#999999
5.3.1.6_0	#999999
5.3.1.6_1	#999999
5.3.3.8_0	#999999
5.4.2.1_0	#999999
5.4.4.2_0	#999999
6.1.1.10_0	#FFFF00
6.1.1.10_1	#FFFF00
6.1.1.10_2	#FFFF00
6.1.1.1_0	#FFFF00
6.1.1.1_1	#FFFF00
6.1.1.11_0	#FFFF00
6.1.1.11_1	#FFFF00
6.1.1.12_0	#FFFF00
6.1.1.12_1	#FFFF00
6.1.1.14_0	#FFFF00
6.1.1.14_1	#FFFF00
6.1.1.15_0	#FFFF00
6.1.1.15_1	#FFFF00
6.1.1.16_0	#FFFF00
6.1.1.16_1	#FFFF00
6.1.1.17_0	#FFFF00
6.1.1.17_1	#FFFF00
6.1.1.18_0	#FFFF00
6.1.1.18_1	#FFFF00
6.1.1.19_0	#FFFF00
6.1.1.19_1	#FFFF00
6.1.1.20_0	#FFFF00
6.1.1.20_1	#FFFF00
6.1.1.2_0	#FFFF00
6.1.1.2_1	#FFFF00
6.1.1.21_0	#FFFF00
6.1.1.21_1	#FFFF00
6.1.1.22_0	#FFFF00
6.1.1.22_1	#FFFF00
6.1.1.3_0	#FFFF00
6.1.1.3_1	#FFFF00
6.1.1.4_0	#FFFF00
6.1.1.4_1	#FFFF00
6.1.1.5_0	#FFFF00
6.1.1.5_1	#FFFF00
6.1.1.7_0	#FFFF00
6.1.1.7_1	#FFFF00
6.1.1.7_2	#FFFF00
6.1.1.7_3	#FFFF00
6.1.1.9_0	#FFFF00
6.1.1.9_1	#FFFF00
6.2.1.1_0	#FFFF00
6.2.1.1_1	#FFFF00
6.2.1.1_2	#FFFF00
6.2.1.1_3	#FFFF00
6.2.1.1_4	#FFFF00
6.2.1.1_5	#FFFF00
6.2.1.1_6	#FFFF00
6.2.1.1_7	#FFFF00
6.2.1.1_8	#FFFF00
6.2.1.1_9	#FFFF00
6.2.1.1_10	#FFFF00
6.2.1.1_11	#FFFF00
6.2.1.1_12	#FFFF00
6.2.1.1_13	#FFFF00
6.2.1.20_0	#FFFF00
6.2.1.20_1	#FFFF00
6.2.1.20_2	#FFFF00
6.2.1.20_3	#FFFF00
6.2.1.26_0	#FFFF00
6.2.1.26_1	#FFFF00
6.2.1.30_0	#FFFF00
6.2.1.30_1	#FFFF00
6.2.1.3_0	#FFFF00
6.2.1.3_1	#FFFF00
6.2.1.30_2	#FFFF00
6.2.1.3_2	#FFFF00
6.2.1.3_3	#FFFF00
6.2.1.5_0	#FFFF00
6.2.1.5_1	#FFFF00
6.2.1.5_2	#FFFF00
6.2.1.5_3	#FFFF00
6.2.1.5_4	#FFFF00
6.2.1.5_5	#FFFF00
6.3.1.1_0	#FFFF00
6.3.1.2_0	#FFFF00
6.3.1.2_1	#FFFF00
6.3.1.5_0	#FFFF00
6.3.1.8_0	#FFFF00
6.3.1.8_1	#FFFF00
6.3.2.10_0	#FFFF00
6.3.2.1_0	#FFFF00
6.3.2.1_1	#FFFF00
6.3.2.10_1	#FFFF00
6.3.2.10_2	#FFFF00
6.3.2.13_0	#FFFF00
6.3.2.13_1	#FFFF00
6.3.2.17_0	#FFFF00
6.3.2.17_1	#FFFF00
6.3.2.17_2	#FFFF00
6.3.2.17_3	#FFFF00
6.3.2.2_0	#FFFF00
6.3.2.2_1	#FFFF00
6.3.2.3_0	#FFFF00
6.3.2.3_1	#FFFF00
6.3.2.5_0	#FFFF00
6.3.2.5_1	#FFFF00
6.3.2.6_0	#FFFF00
6.3.2.6_1	#FFFF00
6.3.2.6_2	#FFFF00
6.3.2.6_3	#FFFF00
6.3.2.8_0	#FFFF00
6.3.2.8_1	#FFFF00
6.3.2.9_0	#FFFF00
6.3.2.9_1	#FFFF00
6.3.3.1_0	#FFFF00
6.3.3.3_0	#FFFF00
6.3.4.1_0	#FFFF00
6.3.4.13_0	#FFFF00
6.3.4.13_1	#FFFF00
6.3.4.14_0	#FFFF00
6.3.4.14_1	#FFFF00
6.3.4.2_0	#FFFF00
6.3.4.2_1	#FFFF00
6.3.4.4_0	#FFFF00
6.3.4.4_1	#FFFF00
6.3.4.5_0	#FFFF00
6.3.4.5_1	#FFFF00
6.3.5.1_0	#FFFF00
6.3.5.1_1	#FFFF00
6.3.5.2_0	#FFFF00
6.3.5.2_1	#FFFF00
6.3.5.3_0	#FFFF00
6.3.5.3_1	#FFFF00
6.3.5.4_0	#FFFF00
6.3.5.4_1	#FFFF00
6.3.5.4_2	#FFFF00
6.3.5.4_3	#FFFF00
6.3.5.5_0	#FFFF00
6.4.1.2_0	#FFFF00
6.4.1.2_1	#FFFF00
6.4.1.2_2	#FFFF00
