# Supplementary material for: Quantitative global studies of reactomes and metabolomes using a vectorial representation of reactions and chemical compounds
Source: BMC Syst Biol. 2010 Apr 20;4:46. doi: 10.1186/1752-0509-4-46 (PMC2883543; doi:10.1186/1752-0509-4-46)
Supplement: Additional file 4 — Keywords associated with the 21 clusters. [file 1752-0509-4-46-S4.XLS]

## Sheet: 21Cluster
Cluster(Size)\Databases	Tripletes			Brenda								GO Funtion									GO Process										Interpro									Prosite
	C C C	8.59908e-17		elimination	65	28	118	1033	binomial	9.1666e-11		GO:0016765	65	5	8	1033	poisson	0.000162823	transferase activity, transferring alkyl or aryl (other than methyl) groups		GO:0006520	65	9	34	1033	poisson		0.000304604	amino acid metabolic process		IPR005856	65	4	6	1033	poisson	0.000580339	Cysteine synthase K/M		PDOC00700	65	4	6	1033	poisson	0.000580339	Cysteine synthase/cystathionine beta-synthase P-phosphate attachment site
Cluster1(65)	O C O	1.5293e-16		condensation	65	10	45	1033	poisson	0.000537975		GO:0004124	65	4	6	1033	poisson	0.000580339	cysteine synthase activity												IPR005858	65	4	6	1033	poisson	0.000580339	Cysteine synthase B		PDOC00613	65	3	4	1033	poisson	0.00206613	ArgE / dapE / ACY1 / CPG2 / yscS family signature
	O C C	1.50641e-11																													IPR005859	65	4	6	1033	poisson	0.000580339	Cysteine synthase A		PDOC00405	65	4	9	1033	poisson	0.00243257	Glutamine amidotransferase type 1 domain profile
																															IPR006235	65	4	6	1033	poisson	0.000580339	O-acetylhomoserine/O-acetylserine sulfhydrylase
																															IPR001216	65	4	6	1033	poisson	0.000580339	Cysteine synthase/cystathionine beta-synthase P-phosphate-binding site
Cluster2(58)	N C C	1.55051e-24		Aminoacylation	58	14	35	1033	poisson	2.0591e-08		GO:0005524	58	23	106	1033	binomial	3.60124e-09	ATP binding		GO:0006412	58	17	42	1033	poisson		5.73582e-10	translation		------------------							----------------------------------------------------------------------------------------------------------		PDOC00363	58	9	20	1033	poisson	2.54547e-06	Aminoacyl-transfer RNA synthetases class-II profiles
	N C H	1.54907e-23		Carboxamide formation	58	9	25	1033	poisson	1.43231e-05											GO:0000166	58	15	38	1033	poisson		7.82641e-09	nucleotide binding											PDOC00161	58	8	21	1033	poisson	2.84959e-05	Aminoacyl-transfer RNA synthetases class-I signature
	H N C	4.55139e-20		Carboxylic acid amide formation	58	7	20	1033	poisson	0.00014534
Cluster3(383)	C C C	2.19035e-49		oxidation	383	122	149	1033	binomial	3.01349e-18		GO:0016491	383	39	50	1033	binomial	7.29597e-06	oxidoreductase activity		-----------------										IPR005814	383	14	14	1033	binomial	0.000604778	Aminotransferase class-III		PDOC00519	383	14	14	1033	binomial	0.000604778	Aminotransferases class-III pyridoxal-phosphate attachment site
	C O C	5.48278e-30		redox reaction	383	104	123	1033	binomial	2.83893e-16		GO:0051287	383	23	25	1033	binomial	5.0862e-05	NAD binding												IPR004636	383	10	10	1033	poisson	0.00331903	Acetylornithine and succinylornithine aminotransferase		PDOC00068	383	13	13	1033	poisson	0.000981723	Aldehyde dehydrogenases active sites
	C N C	3.05454e-11		amino group transfer	383	32	33	1033	binomial	7.17295e-07		GO:0008483	383	18	18	1033	binomial	0.000117389	transaminase activity
	H C H	7.27907e-09										GO:0051539	383	11	11	1033	poisson	0.002203	iron, 4 sulfur cluster binding
	H O C	1.33845e-07
	O C O	3.28154e-07
Cluster4(39)	C S C	2.39495e-37		Acid-thiol ligation	39	8	31	1033	poisson	2.70894e-05		GO:0005215	39	5	7	1033	poisson	8.24813e-06	transporter activity		GO:0016624	39	5	7	1033	poisson		8.24813e-06	oxidoreductase activity, acting on the aldehyde or oxo group of donors, disulfide as acceptor		IPR005948	39	5	7	1033	poisson	8.24813e-06	Thiamine ABC transporter periplasmic binding protein		------------------							---------------------------------------------------------------------------------------------------------------------
	H S C	1.09645e-29		Acyl group transfer	39	10	58	1033	poisson	7.81931e-05		GO:0042626	39	5	7	1033	poisson	8.24813e-06	ATPase activity, coupled to transmembrane movement of substances		GO:0008152	39	17	166	1033	binomial		3.43633e-05	metabolic process		IPR005947	39	5	7	1033	poisson	8.24813e-06	Thiamine ABC transporter, permease protein
	S C C	5.10561e-28		oxidative decarboxylation	39	6	20	1033	poisson	0.000120978											GO:0004591	39	4	5	1033	poisson		4.3807e-05	oxoglutarate dehydrogenase (succinyl-transferring) activity		IPR005968	39	5	7	1033	poisson	8.24813e-06	Thiamine ABC transporter, ATP-binding protein
	S C O	8.96512e-23		sulfur atom transfer	39	3	4	1033	poisson	0.000493555											GO:0006810	39	5	10	1033	poisson		4.38204e-05	transport		IPR001017	39	5	7	1033	poisson	8.24813e-06	Dehydrogenase, E1 component
				Methyl group transfer	39	5	18	1033	poisson	0.000612164																					IPR005967	39	5	7	1033	poisson	8.24813e-06	Proteobacterial thiamine ABC transporter, periplasmic binding protein
Cluster5(9)	XxS C	6.11875e-20		Acyl group transfer	9	6	58	1033	poisson	1.39518e-05		GO:0004315	9	5	5	1033	poisson	1.25159e-09	3-oxoacyl-[acyl-carrier-protein] synthase activity		GO:0006633	9	5	12	1033	poisson		9.37628e-08	fatty acid biosynthetic process		IPR014031	9	5	5	1033	poisson	1.25159e-09	Beta-ketoacyl synthase, C-terminal		PDOC00529	9	5	5	1033	poisson	1.25159e-09	Beta-ketoacyl synthases active site
(interest)	XxS H	1.16996e-15		condensation	9	5	45	1033	poisson	5.21581e-05		GO:0016747	9	5	5	1033	poisson	1.25159e-09	transferase activity, transferring groups other than amino-acyl groups		GO:0009058	9	5	30	1033	poisson		7.82749e-06	biosynthetic process		IPR013751	9	5	5	1033	poisson	1.25159e-09	3-Oxoacyl-[acyl-carrier-protein (ACP)] synthase III
	S C C	4.92903e-09																													IPR016038	9	5	5	1033	poisson	1.25159e-09	Thiolase-like, subgroup
	S C O	2.91019e-08																													IPR014030	9	5	5	1033	poisson	1.25159e-09	Beta-ketoacyl synthase, N-terminal
																															IPR004655	9	5	5	1033	poisson	1.25159e-09	Beta-ketoacyl-acyl carrier protein synthase III (FabH)
																															IPR000794	9	5	5	1033	poisson	1.25159e-09	Beta-ketoacyl synthase, C-terminal
																															IPR013747	9	5	5	1033	poisson	1.25159e-09	3-Oxoacyl-[acyl-carrier-protein (ACP)] synthase III C-terminal
Cluster6(18)	N C N	1.89463e-13		pentosyl group transfer	18	8	51	1033	poisson	3.96709e-06		GO:0003999	18	3	8	1033	poisson	0.000392731	adenine phosphoribosyltransferase activity		GO:0009116	18	7	40	1033	poisson		7.89754e-06	nucleoside metabolic process		IPR002375	18	4	18	1033	poisson	0.00029468	Purine/pyrimidine phosphoribosyl transferase, conserved site		PDOC00096	18	4	18	1033	poisson	0.00029468	Purine/pyrimidine phosphoribosyl transferases signature
	C N C	2.67845e-09		hydrolysis of N-glycosyl bond	18	3	8	1033	poisson	0.000392731																					IPR005764	18	3	8	1033	poisson	0.000392731	Adenine phosphoribosyl transferase		PDOC00954	18	3	12	1033	poisson	0.00123623	Purine and other phosphorylases family 2 signature
	H N C	1.46651e-08																													IPR000836	18	4	24	1033	poisson	0.000838882	Phosphoribosyltransferase		PDOC00946	18	3	16	1033	poisson	0.00273303	Purine and other phosphorylases family 1 signature
	O C N	1.15335e-07
	N C C	5.53611e-07
	N C H	1.04262e-06
Cluster7(47)	C S C	4.96364e-52		Acyl group transfer	47	21	58	1033	poisson	9.8975e-13		GO:0008415	47	8	21	1033	poisson	6.62612e-06	acyltransferase activity		GO:0016042	47	4	7	1033	poisson		0.000311783	lipid catabolic process		IPR002155	47	5	12	1033	poisson	0.000234205	Thiolase-like, subgroup		PDOC00092	47	5	12	1033	poisson	0.000234205	Thiolases signatures
	H S C	8.66409e-34										GO:0003988	47	4	7	1033	poisson	0.000311783	acetyl-CoA C-acyltransferase activity		GO:0008152	47	16	166	1033	binomial		0.00130207	metabolic process		IPR012805	47	4	7	1033	poisson	0.000311783	Acetyl-CoA C-acyltransferase FadA		PDOC00518	47	4	10	1033	poisson	0.00113287	Aminotransferases class-II pyridoxal-phosphate attachment site
	S C C	2.66334e-32																													IPR012806	47	4	7	1033	poisson	0.000311783	Acetyl-CoA C-acyltransferase FadI
	S C O	1.09119e-29
	H C H	3.83751e-08
Cluster8(30)	N C N	9.25095e-26		nucleotidyl group transfer	30	12	26	1033	poisson	3.37028e-11		GO:0016779	30	3	7	1033	poisson	0.00114266	nucleotidyltransferase activity		GO:0009103	30	4	12	1033	poisson		0.000433757	lipopolysaccharide biosynthetic process		------------------									---------------------							------------------------------------------------------------------
	C N C	4.55921e-18		adenosyl group transfer Thermoplasma acidophilum	30	2	2	1033	poisson	0.00159165		GO:0008817	30	2	2	1033	poisson	0.00159165	cob(I)yrinic acid a,c-diamide adenosyltransferase activity
	O C N	1.51576e-17		adenosyl group transfer	30	2	3	1033	poisson	0.0034787
	N C C	8.89049e-14
	N C H	2.88974e-13
	H N C	3.52256e-12
Cluster9(13)	N C N	1.98018e-09		coenzyme A transfer	13	2	4	1033	poisson	0.0012048											------------------										IPR003673	13	2	4	1033	poisson	0.0012048	CoA-transferase family III		---------------------							------------------------------------------------------------------------------------
	S C H	1.15344e-08
	C O C	1.91191e-08
	P O C	9.34261e-08
	P O P	1.06675e-07
	S C O	1.49535e-07
	C S C	4.38492e-07
Cluster10(19)	N C N	2.55569e-16		Carboxamide formation	19	4	25	1033	poisson	0.00117615		GO:0016874	19	5	14	1033	poisson	7.29279e-06	ligase activity		GO:0051301	19	4	9	1033	poisson		2.65143e-05	cell division		IPR005758	19	4	9	1033	poisson	2.65143e-05	UDP-N-acetylmuramate-alanine ligase		---------------------							------------------------------------------------------------------------------------------
	P O P	5.92146e-16		Acid-thiol ligation	19	4	31	1033	poisson	0.00249012		GO:0008764	19	4	9	1033	poisson	2.65143e-05	UDP-N-acetylmuramoylalanine-D-glutamate ligase activity		GO:0009273	19	4	9	1033	poisson		2.65143e-05	peptidoglycan-based cell wall biogenesis		IPR013221	19	4	9	1033	poisson	2.65143e-05	Mur ligase, central
	C O C	4.43827e-12		coenzyme A transfer	19	2	4	1033	poisson	0.00251446		GO:0016881	19	4	9	1033	poisson	2.65143e-05	acid-amino acid ligase activity		GO:0009252	19	4	11	1033	poisson		5.70302e-05	peptidoglycan biosynthetic process		IPR004101	19	4	9	1033	poisson	2.65143e-05	Mur ligase, C-terminal
	S C H	4.82301e-12										GO:0008766	19	4	9	1033	poisson	2.65143e-05	UDP-N-acetylmuramoylalanyl-D-glutamyl-2,6-diaminopimelate-D-alanyl-D-alanine ligase activity												IPR005762	19	4	9	1033	poisson	2.65143e-05	UDP-N-acetylmuramoylalanine-D-glutamate ligase
	C N C	1.38691e-11										GO:0008763	19	4	9	1033	poisson	2.65143e-05	UDP-N-acetylmuramate-L-alanine ligase activity												IPR000713	19	4	9	1033	poisson	2.65143e-05	Mur ligase, N-terminal
	O C N	2.92284e-11																													IPR005761	19	4	9	1033	poisson	2.65143e-05	UDP-N-acetylmuramoylalanyl-D-glutamate-2,6-diaminopimelate ligase
	P O C	4.62814e-11																													IPR005863	19	4	9	1033	poisson	2.65143e-05	UDP-N-acetylmuramoyl-tripeptide-D-alanyl-D-alanine ligase
Cluster11(12)	P O H	2.90675e-06		pentosyl group transfer	12	9	51	1033	poisson	1.37025e-08		GO:0016740	12	5	39	1033	poisson	0.000101109	transferase activity		GO:0009116	12	9	40	1033	poisson		1.74865e-09	nucleoside metabolic process		IPR000836	12	6	24	1033	poisson	4.93559e-07	Phosphoribosyltransferase		PDOC00096	12	5	18	1033	poisson	2.70256e-06	Purine/pyrimidine phosphoribosyl transferases signature
	O P O	3.10919e-06										GO:0003999	12	3	8	1033	poisson	0.000121899	adenine phosphoribosyltransferase activity		GO:0006168	12	3	8	1033	poisson		0.000121899	adenine salvage		IPR002375	12	5	18	1033	poisson	2.70256e-06	Purine/pyrimidine phosphoribosyl transferase, conserved site
	N C N	7.07343e-06
	P O P	0.000120502
	P O C	0.000136841
Cluster12(4)	O S C	1.12347e-05				-----------------						GO:0004121	4	2	4	1033	poisson	0.000118109	cystathionine beta-lyase activity		------------------										------------------									PDOC00518	4	2	10	1033	poisson	0.000721228	Aminotransferases class-II pyridoxal-phosphate attachment site
	C SeC	0.000111694																																						PDOC00677	4	2	11	1033	poisson	0.000869313	Cys/Met metabolism enzymes pyridoxal-phosphate attachment site
	SeC H	0.000310922
	SeC C	0.000310922
Cluster13(5)	SeC C	5.74081e-12				------------------						-------------------									------------------										-------------------									------------------------							-------------------------------------------------------------
	SeC H	5.74081e-12
	C SeC	5.42205e-07
Cluster14(66)	C O C	2.62594e-42		hydrolysis of O-glycosyl bond	66	13	28	1033	poisson	5.15946e-08		GO:0004553	66	12	25	1033	poisson	1.16566e-07	hydrolase activity, hydrolyzing O-glycosyl compounds		GO:0005975	66	16	62	1033	poisson		3.34491e-06	carbohydrate metabolic process		IPR000322	66	7	12	1033	poisson	1.43539e-05	Glycoside hydrolase, family 31		PDOC01027	66	8	15	1033	poisson	6.76927e-06	Glycosyl hydrolases family 4 signature
	O C H	1.28225e-24		hexosyl group transfer	66	7	10	1033	poisson	4.55195e-06																					IPR006046	66	5	8	1033	poisson	0.000174383	Glycoside hydrolase family 13		PDOC00443	66	5	10	1033	poisson	0.000468338	Alpha-galactosidase signature
	C C C	5.64446e-22		pentosyl group transfer	66	14	51	1033	poisson	6.70886e-06																					IPR001088	66	6	13	1033	poisson	0.000198732	Glycoside hydrolase, family 4
	H C H	4.77671e-15		nucleotidyl group transfer	66	8	26	1033	poisson	0.000273132																					IPR015955	66	6	15	1033	poisson	0.000412725	Lactate dehydrogenase/glycoside hydrolase, family 4, C-terminal
	O C C	2.52862e-13		hydrolysis of carboxylic ester	66	4	6	1033	poisson	0.000613312																					IPR002241	66	5	10	1033	poisson	0.000468338	Glycoside hydrolase, family 27
	H C C	5.60436e-12		phospho group transfer	66	1	136	1033	binomial	0.000899436																					IPR002252	66	5	10	1033	poisson	0.000468338	Glycoside hydrolase, family 36
	P O C	1.10142e-11																													IPR000111	66	5	10	1033	poisson	0.000468338	Glycoside hydrolase, clan GH-D
	H O C	6.48319e-09																													IPR006215	66	5	10	1033	poisson	0.000468338	Glycoside hydrolase, melibiase
Cluster15(43)	C O C	4.32499e-23		pentosyl group transfer	43	13	51	1033	poisson	3.41929e-07		GO:0004557	43	4	10	1033	poisson	0.00082505	alpha-galactosidase activity		GO:0009116	43	8	40	1033	poisson		0.000277192	nucleoside metabolic process		IPR002241	43	4	10	1033	poisson	0.00082505	Glycoside hydrolase, family 27		PDOC00143	43	4	10	1033	poisson	0.00082505	Fructose-bisphosphate aldolase class-I active site
	O C H	5.20256e-16										GO:0004332	43	4	10	1033	poisson	0.00082505	fructose-bisphosphate aldolase activity		GO:0030388	43	4	10	1033	poisson		0.00082505	fructose 1,6-bisphosphate metabolic process		IPR011289	43	4	10	1033	poisson	0.00082505	Fructose-1,6-bisphosphate aldolase, class II		PDOC00523	43	4	10	1033	poisson	0.00082505	Fructose-bisphosphate aldolase class-II signatures
	C C C	2.48004e-14																													IPR006412	43	4	10	1033	poisson	0.00082505	Fructose-bisphosphate aldolase, class II, Calvin cycle subtype		PDOC00443	43	4	10	1033	poisson	0.00082505	Alpha-galactosidase signature
	H O C	6.74988e-10																													IPR000741	43	4	10	1033	poisson	0.00082505	Fructose-bisphosphate aldolase, class-I
	O C C	8.16909e-09																													IPR006411	43	4	10	1033	poisson	0.00082505	Fructose-bisphosphate aldolase, class II, yeast/E. coli subtype
	P O C	1.04782e-07																													IPR000111	43	4	10	1033	poisson	0.00082505	Glycoside hydrolase, clan GH-D
	H C C	1.24361e-06																													IPR000771	43	4	10	1033	poisson	0.00082505	Ketose-bisphosphate aldolase, class-II
	P O H	7.13473e-06																													IPR006215	43	4	10	1033	poisson	0.00082505	Glycoside hydrolase, melibiase
																															IPR002252	43	4	10	1033	poisson	0.00082505	Glycoside hydrolase, family 36
Cluster16(61)	P O P	6.18271e-53		phospho group transfer	61	49	136	1033	binomial	2.2796e-32		GO:0016301	61	5	12	1033	poisson	0.000733035	kinase activity		-----------------										IPR000577	61	5	12	1033	poisson	0.000733035	Carbohydrate kinase, FGGY		PDOC00408	61	5	12	1033	poisson	0.000733035	FGGY family of carbohydrate kinases signatures
	P O H	3.7175e-30																													IPR002173	61	5	18	1033	poisson	0.00390577	Carbohydrate/puine kinase, PfkB, conserved site		PDOC00504	61	5	18	1033	poisson	0.00390577	pfkB family of carbohydrate kinases signatures
	O P O	5.37394e-30
Cluster17(56)	P O C	3.81632e-30		phospho group transfer	56	43	136	1033	binomial	4.12381e-27		GO:0016301	56	5	12	1033	poisson	0.000506572	kinase activity		------------------										IPR002173	56	5	18	1033	poisson	0.00277866	Carbohydrate/puine kinase, PfkB, conserved site		PDOC00504	56	5	18	1033	poisson	0.00277866	pfkB family of carbohydrate kinases signatures
	P O H	1.28916e-27																													IPR000577	56	4	12	1033	poisson	0.00389352	Carbohydrate kinase, FGGY		PDOC00408	56	4	12	1033	poisson	0.00389352	FGGY family of carbohydrate kinases signatures
	O P O	1.80328e-27
Cluster18(30)	P O P	3.66692e-25		phospho group transfer	30	21	136	1033	binomial	1.29417e-12		-----------------									------------------										IPR002173	30	4	18	1033	poisson	0.00184474	Carbohydrate/puine kinase, PfkB, conserved site		---------------------							-------------------------------------------------------------
	P O H	8.62745e-15		diphosphate transfer	30	3	4	1033	poisson	0.000232617
	O P O	1.02545e-14
Cluster19(55)	P O C	1.47962e-29		hydrolysis of phosphoric ester	55	11	18	1033	poisson	6.01882e-09		GO:0016788	55	3	4	1033	poisson	0.00130114	hydrolase activity, acting on ester bonds		GO:0009088	55	3	4	1033	poisson		0.00130114	threonine biosynthetic process		IPR002828	55	3	6	1033	poisson	0.00394776	Survival protein SurE-like phosphatase/nucleotidase		------------------							-------------------------------------------------------------
	P O H	4.12448e-27
	O P O	5.73186e-27
Cluster20(10)	XxC C	1.44129e-17		Aminoacylation	10	8	35	1033	poisson	3.06955e-09		GO:0005524	10	10	106	1033	binomial	1.29436e-10	ATP binding		GO:0000166	10	10	38	1033	poisson		8.65585e-12	nucleotide binding		IPR014729	10	2	8	1033	poisson	0.00277534	Rossmann-like alpha/beta/alpha sandwich fold		PDOC00161	10	10	21	1033	poisson	2.71105e-14	Aminoacyl-transfer RNA synthetases class-I signature
	XxC H	8.15246e-17																			GO:0006412	10	10	42	1033	poisson		2.26543e-11	translation
	XxC O	3.99264e-15
Cluster21(10)	XxC C	1.44129e-17		Aminoacylation	10	8	35	1033	poisson	3.06955e-09		GO:0005524	10	9	106	1033	binomial	1.13196e-08	ATP binding		GO:0006412	10	9	42	1033	poisson		5.57187e-10	translation		-------------------									PDOC00363	10	9	20	1033	poisson	8.68e-13	Aminoacyl-transfer RNA synthetases class-II profiles
	XxC H	8.15246e-17																			GO:0000166	10	7	38	1033	poisson		1.25197e-07	nucleotide binding
	XxC O	3.99264e-15
